# Supplementary material for: Benchmarking network-based gene prioritization methods for cerebral small vessel disease
Source: Brief Bioinform. 2021 Feb 26;22(5):bbab006. doi: 10.1093/bib/bbab006 (PMC8425308; doi:10.1093/bib/bbab006)
Supplement: supplementary_tables_bib-20-0744_bbab006 [file supplementary_tables_bib-20-0744_bbab006.xlsx]

## Sheet: S1_list of algorithms
algorithm_name	pmid/wosid	source	method_available_according_to_review	screened	is_network_based	is_disease_gene_prioritization	original_method_with_source_code	Graph based Methodology	selected_representative_method
aGeneApart,aBandApart	18319721	review	no
Al-Aamri et al	30736752	pubmed search		yes
Arete	28694847	pubmed search		yes				Topology
BioGraph	21696594	review	no
Biomine	22672646	review	no
BiRW	https://link.springer.com/chapter/10.1007/978-3-642-30220-6_25	pubmed search		yes	yes			RW	no, similar core mechanism
BRIDGE	24344781	review		yes			no
Browne et al	26330267	pubmed search		yes	yes			topology	no, known to be exceeded by random walk
CANDID	18613097	review	no
Catapult	23650495	review	no
CGI	17098772	review	no
Chen et al	26399620	pubmed search		yes
CIPHER	18463613	review	no
CR,CRstar,WCRStar	27829360	pubmed search		yes	yes			random walk based	no, similar core mechanism
DADA	21699738	pubmed search		yes	yes			random walk based	no, similar core mechanism
DGA	29949603	pubmed search		yes
DGP	15181176	review	no
dgSeq	29990218	pubmed search		yes
DIAMOnD	25853560	pubmed search		yes	yes			seed association rank	yes
DIR	21731658	review	no
DiseaseNet	20185403	review	no
DisGeNET	20861032	review		yes	yes	no
DP_LCC и DP_COS	23734762	review	no
Endeavour	27131783	review		yes			no
eQED	18319721	review	no
ERC	27995669	review	no
ESFSC	24695957	review	no
FocusHeuristics	28205611	pubmed search		yes	yes			random walk based	no, similar core mechanism
FUN-L	25667547, 24943848	review		yes			no
G2D	16115313	pubmed search		yes
Ganegoda et al	25350876	pubmed search		yes	yes			random walk based	no, similar core mechanism
Gene2Disco	28882544	pubmed search		yes	yes			random walk based	no, similar core mechanism
GeneDistiller	19057649	review		yes			no
GeneFriends	23039964, 25361971	pubmed search		yes			no
GeneMANIA	20576703, 23794635	review		yes	yes	no
GenePANDA	28252032	pubmed search		yes	yes			seed association	yes
GeneProspector	19063745	review	no
GeneRank	16176585	review	no
GeneRanker	21347122	review	no
GeneSeeker	15980578	review	no
GeneTier	25861967	review		yes			no
GeneWanderer	18371930	review	no					RW
Genie	21609954	review		yes	yes	no
GenTrepid	17020920,23947436, 24498628	review		yes			no
GFINDer	15215397	review	no
GID-AR	30304494	pubmed search		yes	yes			diffusion	no, similar core mechanism
GLAD4U	23282288	pubmed search		yes	yes	no
GoD	WOS:000358627800003	review	no
GPEC	22430954	review	no
GPEG	22430954	review	no
GPS	29604342	review		yes	yes		no	random walk based	no, similar core mechanism
Graph regularized manifold learning	31001321	pubmed search		yes
GUILD	23028459	pubmed search		yes	yes			topology	no, known to be exceeded by random walk
GUILDify	24532728	review		yes			no
HerGePred	31283472	pubmed search		yes	yes			node2vec embedding/ LINE embedding	no, similar core mechanism
HeteSim_MultiPath,HeteSim_SVM	26890920	review	no
HGPEC	28619054	review	no
HyDra	25411330	review	no
iCTNet	21943367	review	no
IDLP	29422030	pubmed search		yes	yes			random walk based	yes
IMC	24932006	review	no
Interactogeneous	23185389	pubmed search		yes	yes			RW/heat diffusion/neighbour weight/neighbour count/neighbour overlap/shortest path	no, similar core mechanism
Jacquemin et al	24455720	pubmed search		yes	yes			random walk based	no, similar core mechanism
Jiang et al	18582463	pubmed search		yes	yes			topology/correlation	no, known to be exceeded by random walk
Jiang et al	25253562	pubmed search		yes
KNGP	31245171	review		yes			no
Lage et al	17344885	pubmed search		yes
Lin et al	29212543	pubmed search		yes	yes			random walk based	no, similar core mechanism
Lynx	24270788	review		yes			no
manteia lookalike	24038354	review		yes			no
MaxLink	24849579	review		yes
MedNetSim	27578323	review	no
Metagraph+	28694066	pubmed search		yes
MetaRanker	21484861, 23703204	review		yes			no
Mimvec	28950906	review	no
Modified conditional random field (CRF)	25844670	pubmed search		yes
N2VKO	30598097	pubmed search		yes	yes			node2vec	yes
Navlakha et al	20185403	pubmed search		yes
NERI	26696568	pubmed search		yes	yes			topology/co-expression/seed association	no, known to be exceeded by random walk
NetRanker	WOS:000367026800007	review	no
NetworkPrioritizer	23595661	review	no
Nguyen et al	22000346	pubmed search		yes
OpenTargets	27899665	review		yes	yes	no
ORIENT	23434623	pubmed search		yes	yes			random walk based	no, similar core mechanism
Oti et al	16611749	pubmed search		yes
PageRank with Priors	19245720	review	no
pBRIT	29452392	pubmed search		yes
PERCH	27995669	pubmed search		yes	yes			seed association	no, similar core mechanism
pgFusion	25708473	review	no
PGMapper	18204061	review	no
pgWalk	25681405	pubmed search		yes	yes			random walk based	no, similar core mechanism
Phenolyzer	26192085	review		yes
Phenomantics	25047600	review	no
phenomeNET,phenomeBrowser	21737429	review		yes			no
PhenoPred	18300252	review		yes			no
PhenoRank	29360927	review		yes	yes			random walk based	no, similar core mechanism
PINTA	21602267	review	no
POCUS	14611661	review	no
Polysearch2	25925572,	review		yes	yes	no
PosMed	23761449	review	no
PRINCE	20090828	pubmed search		yes	yes			random walk based	no, similar core mechanism
Prioritizer	23595661	review		yes			no
ProDiGe	21977986	review	no
ProphNet	24564336	pubmed search		yes	yes			random walk based	no, similar core mechanism
ProSim	26339594	pubmed search		yes	yes			topology/RW/propagation	no, similar core mechanism
PROSPECTR	15766383	review	no
PULP	23508994	review		yes
rcNet	21824970	review	no
RobustRankAggreg	22247279	review		yes
RWPCN	21799737	review	no
RWRB	23282070	pubmed search		yes	yes			random walk based	no, similar core mechanism
RWRHN	25460206	review	no
RWRM/CHN	25681405	pubmed search		yes	yes			random walk based	yes
S2G	20052752	review	no
Scuba	29370760	review	no
SLN-SRW	28198675	pubmed search		yes	yes			random walk based	no, similar core mechanism
SmuDGE	30423077	pubmed search		yes
SNPs3D	16551372	pubmed search	no
SUSPECT	16423925	review	no
Tissue specific RW	24455720	pubmed search		yes	yes			RW	no, similar core mechanism
TOM	16845011	review	no
ToppGene	19465376	review		yes	yes	no
ToppNet	19465376	review		yes	yes		no	random walk based
Tran et al	25462327	pubmed search		yes	yes			topology	no, known to be exceeded by random walk
TxtPhenome	22234994	review	no
Vavien	22035267	review	no

## Sheet: S2_GWAS_validation_gene_level
gene_id	p_value	SYMBOL	Algorithm
ENSG00000004487	1	KDM1A	Degree Centrality
ENSG00000005339	0.168525	CREBBP	Degree Centrality
ENSG00000008018	1	PSMB1	Degree Centrality
ENSG00000010810	1	FYN	Degree Centrality
ENSG00000012048	0.0189645	BRCA1	Degree Centrality
ENSG00000013392	1	RWDD2A	Degree Centrality
ENSG00000019995	1	ZRANB1	Degree Centrality
ENSG00000066117	0.0165728	SMARCD1	Degree Centrality
ENSG00000067369	0.18695	TP53BP1	Degree Centrality
ENSG00000067560	1.29198e-06	RHOA	Degree Centrality
ENSG00000070831	1	CDC42	Degree Centrality
ENSG00000071051	1	NCK2	Degree Centrality
ENSG00000072062	1	PRKACA	Degree Centrality
ENSG00000072201	0.00181735	LNX1	Degree Centrality
ENSG00000075624	0.177959	ACTB	Degree Centrality
ENSG00000080561	1	MID2	Degree Centrality
ENSG00000080824	1	HSP90AA1	Degree Centrality
ENSG00000082701	0.0409321	GSK3B	Degree Centrality
ENSG00000086159	0.18695	AQP6	Degree Centrality
ENSG00000090487	3.54473e-05	SPG21	Degree Centrality
ENSG00000091831	0.00207368	ESR1	Degree Centrality
ENSG00000094796	1	KRT31	Degree Centrality
ENSG00000096401	1	CDC5L	Degree Centrality
ENSG00000096968	1	JAK2	Degree Centrality
ENSG00000097007	0.0815694	ABL1	Degree Centrality
ENSG00000100030	0.161329	MAPK1	Degree Centrality
ENSG00000100109	1	TFIP11	Degree Centrality
ENSG00000100151	1	PICK1	Degree Centrality
ENSG00000100393	0.25	EP300	Degree Centrality
ENSG00000100644	1	HIF1A	Degree Centrality
ENSG00000100811	0.166585	YY1	Degree Centrality
ENSG00000101266	1	CSNK2A1	Degree Centrality
ENSG00000101412	1	E2F1	Degree Centrality
ENSG00000102882	1	MAPK3	Degree Centrality
ENSG00000102974	0.211325	CTCF	Degree Centrality
ENSG00000103275	1	UBE2I	Degree Centrality
ENSG00000104147	1	OIP5	Degree Centrality
ENSG00000104447	1	TRPS1	Degree Centrality
ENSG00000104897	1	SF3A2	Degree Centrality
ENSG00000104964	0.0020481	AES	Degree Centrality
ENSG00000104969	1	SGTA	Degree Centrality
ENSG00000105369	1	CD79A	Degree Centrality
ENSG00000105401	1	CDC37	Degree Centrality
ENSG00000105568	1	PPP2R1A	Degree Centrality
ENSG00000105618	1	PRPF31	Degree Centrality
ENSG00000105991	1	HOXA1	Degree Centrality
ENSG00000106089	1	STX1A	Degree Centrality
ENSG00000106462	1	EZH2	Degree Centrality
ENSG00000106511	0.0409321	MEOX2	Degree Centrality
ENSG00000109971	1	HSPA8	Degree Centrality
ENSG00000110395	0.25	CBL	Degree Centrality
ENSG00000111679	1	PTPN6	Degree Centrality
ENSG00000112062	1.18059e-07	MAPK14	Degree Centrality
ENSG00000112559	0.0845101	MDFI	Degree Centrality
ENSG00000112578	1	BYSL	Degree Centrality
ENSG00000113575	1	PPP2CA	Degree Centrality
ENSG00000113580	0.18695	NR3C1	Degree Centrality
ENSG00000114107	0.0803374	CEP70	Degree Centrality
ENSG00000115415	1	STAT1	Degree Centrality
ENSG00000115904	1	SOS1	Degree Centrality
ENSG00000116030	0.000124902	SUMO1	Degree Centrality
ENSG00000116478	1	HDAC1	Degree Centrality
ENSG00000118058	5.19547e-11	KMT2A	Degree Centrality
ENSG00000118260	0.0917517	CREB1	Degree Centrality
ENSG00000121879	1	PIK3CA	Degree Centrality
ENSG00000124074	1	ENKD1	Degree Centrality
ENSG00000124103	1	FAM209A	Degree Centrality
ENSG00000124181	1	PLCG1	Degree Centrality
ENSG00000125798	1	FOXA2	Degree Centrality
ENSG00000125952	0.173297	MAX	Degree Centrality
ENSG00000125991	1	ERGIC3	Degree Centrality
ENSG00000127022	0.25	CANX	Degree Centrality
ENSG00000127191	0.0416167	TRAF2	Degree Centrality
ENSG00000127445	0.0917517	PIN1	Degree Centrality
ENSG00000127616	1	SMARCA4	Degree Centrality
ENSG00000129071	1	MBD4	Degree Centrality
ENSG00000129084	0.0796725	PSMA1	Degree Centrality
ENSG00000131737	1	KRT34	Degree Centrality
ENSG00000131791	1	PRKAB2	Degree Centrality
ENSG00000132170	1	PPARG	Degree Centrality
ENSG00000132383	0.00205236	RPA1	Degree Centrality
ENSG00000132646	1	PCNA	Degree Centrality
ENSG00000132938	1.12313e-06	MTUS2	Degree Centrality
ENSG00000135018	1	UBQLN1	Degree Centrality
ENSG00000135250	0.1694	SRPK2	Degree Centrality
ENSG00000135679	1	MDM2	Degree Centrality
ENSG00000136238	0.0803941	RAC1	Degree Centrality
ENSG00000136807	1	CDK9	Degree Centrality
ENSG00000136997	1	MYC	Degree Centrality
ENSG00000137210	1	TMEM14B	Degree Centrality
ENSG00000137337	1	MDC1	Degree Centrality
ENSG00000137575	1	SDCBP	Degree Centrality
ENSG00000138443	0.000145533	ABI2	Degree Centrality
ENSG00000139687	0.171718	RB1	Degree Centrality
ENSG00000140859	0.00159887	KIFC3	Degree Centrality
ENSG00000141510	0.211325	TP53	Degree Centrality
ENSG00000141867	0.195501	BRD4	Degree Centrality
ENSG00000142192	0.0003641	APP	Degree Centrality
ENSG00000142208	1.41972e-05	AKT1	Degree Centrality
ENSG00000143947	1	RPS27A	Degree Centrality
ENSG00000145358	0.175308	DDIT4L	Degree Centrality
ENSG00000145675	1	PIK3R1	Degree Centrality
ENSG00000146648	0.0827034	EGFR	Degree Centrality
ENSG00000147155	1	EBP	Degree Centrality
ENSG00000149311	0.0209306	ATM	Degree Centrality
ENSG00000150991	1	UBC	Degree Centrality
ENSG00000151702	0.039801	FLI1	Degree Centrality
ENSG00000154229	0.00694608	PRKCA	Degree Centrality
ENSG00000156508	1	EEF1A1	Degree Centrality
ENSG00000156795	0.18695	WDYHV1	Degree Centrality
ENSG00000157554	1.20095e-10	ERG	Degree Centrality
ENSG00000157613	1	CREB3L1	Degree Centrality
ENSG00000158406	1	HIST1H4H	Degree Centrality
ENSG00000159216	0.000236139	RUNX1	Degree Centrality
ENSG00000160207	1	HSF2BP	Degree Centrality
ENSG00000160691	1	SHC1	Degree Centrality
ENSG00000161202	0.25	DVL3	Degree Centrality
ENSG00000162924	1	REL	Degree Centrality
ENSG00000163156	1	SCNM1	Degree Centrality
ENSG00000164294	1	GPX8	Degree Centrality
ENSG00000164305	1	CASP3	Degree Centrality
ENSG00000164754	1	RAD21	Degree Centrality
ENSG00000164924	0.195501	YWHAZ	Degree Centrality
ENSG00000165280	0.181609	VCP	Degree Centrality
ENSG00000166710	1	B2M	Degree Centrality
ENSG00000166949	0.164347	SMAD3	Degree Centrality
ENSG00000167110	1	GOLGA2	Degree Centrality
ENSG00000168036	1	CTNNB1	Degree Centrality
ENSG00000168148	1	HIST3H3	Degree Centrality
ENSG00000168610	1.4135e-12	STAT3	Degree Centrality
ENSG00000169083	1	AR	Degree Centrality
ENSG00000169375	0.0917517	SIN3A	Degree Centrality
ENSG00000169379	0.177959	ARL13B	Degree Centrality
ENSG00000169398	1	PTK2	Degree Centrality
ENSG00000170312	0.0111322	CDK1	Degree Centrality
ENSG00000170315	1	UBB	Degree Centrality
ENSG00000171453	0.0873439	POLR1C	Degree Centrality
ENSG00000171847	1	FAM90A1	Degree Centrality
ENSG00000172530	0.177959	BANP	Degree Centrality
ENSG00000172977	1	KAT5	Degree Centrality
ENSG00000173039	1	RELA	Degree Centrality
ENSG00000173473	1	SMARCC1	Degree Centrality
ENSG00000175104	0.175308	TRAF6	Degree Centrality
ENSG00000175514	1	GPR152	Degree Centrality
ENSG00000177606	1	JUN	Degree Centrality
ENSG00000177885	2.3708e-05	GRB2	Degree Centrality
ENSG00000177889	1	UBE2N	Degree Centrality
ENSG00000178691	1	SUZ12	Degree Centrality
ENSG00000179295	3.60029e-12	PTPN11	Degree Centrality
ENSG00000181222	0.195501	POLR2A	Degree Centrality
ENSG00000182866	0.211325	LCK	Degree Centrality
ENSG00000183598	1	HIST2H3D	Degree Centrality
ENSG00000185359	1	HGS	Degree Centrality
ENSG00000185591	1	SP1	Degree Centrality
ENSG00000186930	1	KRTAP6-2	Degree Centrality
ENSG00000187766	1	KRTAP10-8	Degree Centrality
ENSG00000188021	1	UBQLN2	Degree Centrality
ENSG00000188581	1	KRTAP1-1	Degree Centrality
ENSG00000196235	2.51269e-08	SUPT5H	Degree Centrality
ENSG00000196388	1	INCA1	Degree Centrality
ENSG00000196591	1	HDAC2	Degree Centrality
ENSG00000197061	1	HIST1H4C	Degree Centrality
ENSG00000197122	1	SRC	Degree Centrality
ENSG00000197153	1	HIST1H3J	Degree Centrality
ENSG00000197191	1	C9orf169	Degree Centrality
ENSG00000197238	1	HIST1H4J	Degree Centrality
ENSG00000197256	0.175308	KANK2	Degree Centrality
ENSG00000197409	1	HIST1H3D	Degree Centrality
ENSG00000197837	1	HIST4H4	Degree Centrality
ENSG00000197978	1	GOLGA6L9	Degree Centrality
ENSG00000198668	1	CALM1	Degree Centrality
ENSG00000203811	1	HIST2H3C	Degree Centrality
ENSG00000203852	1	HIST2H3A	Degree Centrality
ENSG00000204256	0.00256054	BRD2	Degree Centrality
ENSG00000204628	1	GNB2L1	Degree Centrality
ENSG00000204713	1	TRIM27	Degree Centrality
ENSG00000212938	1	KRTAP6-3	Degree Centrality
ENSG00000213593	0	TMX2	Degree Centrality
ENSG00000221880	1	KRTAP1-3	Degree Centrality
ENSG00000221983	1	UBA52	Degree Centrality
ENSG00000254997	1	KRTAP5-9	Degree Centrality
ENSG00000264343	1	NOTCH2NL	Degree Centrality
ENSG00000270276	1	HIST1H4A	Degree Centrality
ENSG00000270882	1	HIST1H4A	Degree Centrality
ENSG00000271383	1	AC242842.2	Degree Centrality
ENSG00000272333	1	KMT2B	Degree Centrality
ENSG00000273542	1	NA	Degree Centrality
ENSG00000273983	1	NA	Degree Centrality
ENSG00000274618	1	NA	Degree Centrality
ENSG00000274750	1	NA	Degree Centrality
ENSG00000275126	1	NA	Degree Centrality
ENSG00000275379	1	NA	Degree Centrality
ENSG00000275714	1	NA	Degree Centrality
ENSG00000276180	1	NA	Degree Centrality
ENSG00000276966	1	NA	Degree Centrality
ENSG00000277157	1	NA	Degree Centrality
ENSG00000277775	1	NA	Degree Centrality
ENSG00000278637	1	NA	Degree Centrality
ENSG00000278705	1	NA	Degree Centrality
ENSG00000278828	1	NA	Degree Centrality
ENSG00000006740	0.160307	ARHGAP44	DIAMOnD
ENSG00000010404	1	IDS	DIAMOnD
ENSG00000013364	1	MVP	DIAMOnD
ENSG00000023318	1	ERP44	DIAMOnD
ENSG00000038274	1	MAT2B	DIAMOnD
ENSG00000039319	1	ZFYVE16	DIAMOnD
ENSG00000042493	1	CAPG	DIAMOnD
ENSG00000044446	1	PHKA2	DIAMOnD
ENSG00000056998	1	GYG2	DIAMOnD
ENSG00000059573	1	ALDH18A1	DIAMOnD
ENSG00000064666	1	CNN2	DIAMOnD
ENSG00000067704	1	IARS2	DIAMOnD
ENSG00000067829	1	IDH3G	DIAMOnD
ENSG00000076043	1	REXO2	DIAMOnD
ENSG00000076944	1	STXBP2	DIAMOnD
ENSG00000082805	0.0788679	ERC1	DIAMOnD
ENSG00000084070	1	SMAP2	DIAMOnD
ENSG00000084234	1	APLP2	DIAMOnD
ENSG00000085449	1	WDFY1	DIAMOnD
ENSG00000087076	1	HSD17B14	DIAMOnD
ENSG00000087085	1	ACHE	DIAMOnD
ENSG00000087302	1	C14orf166	DIAMOnD
ENSG00000090520	1	DNAJB11	DIAMOnD
ENSG00000099810	1	MTAP	DIAMOnD
ENSG00000099910	1	KLHL22	DIAMOnD
ENSG00000100220	1	RTCB	DIAMOnD
ENSG00000100239	1	PPP6R2	DIAMOnD
ENSG00000100294	1	MCAT	DIAMOnD
ENSG00000100412	1	ACO2	DIAMOnD
ENSG00000100522	1	GNPNAT1	DIAMOnD
ENSG00000101346	1	POFUT1	DIAMOnD
ENSG00000101444	1	AHCY	DIAMOnD
ENSG00000101911	1	PRPS2	DIAMOnD
ENSG00000102024	1	PLS3	DIAMOnD
ENSG00000103966	1	EHD4	DIAMOnD
ENSG00000104419	1	NDRG1	DIAMOnD
ENSG00000104823	0.165666	ECH1	DIAMOnD
ENSG00000104835	1	SARS2	DIAMOnD
ENSG00000105063	1	PPP6R1	DIAMOnD
ENSG00000105379	1	ETFB	DIAMOnD
ENSG00000106080	1	FKBP14	DIAMOnD
ENSG00000106178	1	CCL24	DIAMOnD
ENSG00000106397	1	PLOD3	DIAMOnD
ENSG00000108700	1	CCL8	DIAMOnD
ENSG00000110047	1	EHD1	DIAMOnD
ENSG00000110075	1	PPP6R3	DIAMOnD
ENSG00000110172	1	CHORDC1	DIAMOnD
ENSG00000112033	1	PPARD	DIAMOnD
ENSG00000112175	1	BMP5	DIAMOnD
ENSG00000112294	0.161737	ALDH5A1	DIAMOnD
ENSG00000112992	1	NNT	DIAMOnD
ENSG00000113249	1	HAVCR1	DIAMOnD
ENSG00000113384	1	GOLPH3	DIAMOnD
ENSG00000114646	1	CSPG5	DIAMOnD
ENSG00000115170	1	ACVR1	DIAMOnD
ENSG00000115884	1	SDC1	DIAMOnD
ENSG00000116096	1	SPR	DIAMOnD
ENSG00000116649	1	SRM	DIAMOnD
ENSG00000116678	1	LEPR	DIAMOnD
ENSG00000116791	1	CRYZ	DIAMOnD
ENSG00000117308	1	GALE	DIAMOnD
ENSG00000117448	1	AKR1A1	DIAMOnD
ENSG00000117505	1	DR1	DIAMOnD
ENSG00000117601	1	SERPINC1	DIAMOnD
ENSG00000118564	1	FBXL5	DIAMOnD
ENSG00000119669	1	IRF2BPL	DIAMOnD
ENSG00000119711	1	ALDH6A1	DIAMOnD
ENSG00000119782	1	FKBP1B	DIAMOnD
ENSG00000120693	0.164092	SMAD9	DIAMOnD
ENSG00000121390	1	PSPC1	DIAMOnD
ENSG00000121807	1	CCR2	DIAMOnD
ENSG00000123610	1	TNFAIP6	DIAMOnD
ENSG00000125166	1	GOT2	DIAMOnD
ENSG00000125450	1	NUP85	DIAMOnD
ENSG00000125821	1	DTD1	DIAMOnD
ENSG00000125845	1	BMP2	DIAMOnD
ENSG00000125965	1	GDF5	DIAMOnD
ENSG00000126088	1	UROD	DIAMOnD
ENSG00000127884	1	ECHS1	DIAMOnD
ENSG00000129048	0.0839253	ACKR4	DIAMOnD
ENSG00000129538	1	RNASE1	DIAMOnD
ENSG00000134369	1	NAV1	DIAMOnD
ENSG00000135414	1	GDF11	DIAMOnD
ENSG00000136167	1	LCP1	DIAMOnD
ENSG00000137124	1	ALDH1B1	DIAMOnD
ENSG00000137944	1	CCBL2	DIAMOnD
ENSG00000138075	1	ABCG5	DIAMOnD
ENSG00000138379	1	MSTN	DIAMOnD
ENSG00000138772	1	ANXA3	DIAMOnD
ENSG00000138777	1	PPA2	DIAMOnD
ENSG00000140022	0.16033	STON2	DIAMOnD
ENSG00000140199	1	SLC12A6	DIAMOnD
ENSG00000141959	1	PFKL	DIAMOnD
ENSG00000142910	1	TINAGL1	DIAMOnD
ENSG00000143184	1	XCL1	DIAMOnD
ENSG00000143942	1	CHAC2	DIAMOnD
ENSG00000144021	1	CIAO1	DIAMOnD
ENSG00000144741	1	SLC25A26	DIAMOnD
ENSG00000144895	1	EIF2A	DIAMOnD
ENSG00000145012	1	LPP	DIAMOnD
ENSG00000145284	1.16512e-07	SCD5	DIAMOnD
ENSG00000145293	1	ENOPH1	DIAMOnD
ENSG00000145781	0.160026	COMMD10	DIAMOnD
ENSG00000146267	1	FAXC	DIAMOnD
ENSG00000146476	1	C6orf211	DIAMOnD
ENSG00000147164	1	SNX12	DIAMOnD
ENSG00000149600	1	COMMD7	DIAMOnD
ENSG00000150656	1	CNDP1	DIAMOnD
ENSG00000151176	1	PLBD2	DIAMOnD
ENSG00000151224	1	MAT1A	DIAMOnD
ENSG00000153406	1	NMRAL1	DIAMOnD
ENSG00000154330	1	PGM5	DIAMOnD
ENSG00000154975	1	CA10	DIAMOnD
ENSG00000159224	1	GIP	DIAMOnD
ENSG00000159423	0.195501	ALDH4A1	DIAMOnD
ENSG00000160193	1	WDR4	DIAMOnD
ENSG00000160209	1	PDXK	DIAMOnD
ENSG00000160683	1	CXCR5	DIAMOnD
ENSG00000161618	1	ALDH16A1	DIAMOnD
ENSG00000162704	1	ARPC5	DIAMOnD
ENSG00000162813	1	BPNT1	DIAMOnD
ENSG00000163098	1	BIRC8	DIAMOnD
ENSG00000163382	1	APOA1BP	DIAMOnD
ENSG00000163541	1	SUCLG1	DIAMOnD
ENSG00000163655	1	GMPS	DIAMOnD
ENSG00000163735	1	CXCL5	DIAMOnD
ENSG00000163736	1	PPBP	DIAMOnD
ENSG00000165118	1	C9orf64	DIAMOnD
ENSG00000165704	1	HPRT1	DIAMOnD
ENSG00000166123	1	GPT2	DIAMOnD
ENSG00000166595	1	FAM96B	DIAMOnD
ENSG00000167699	1	GLOD4	DIAMOnD
ENSG00000167969	1	ECI1	DIAMOnD
ENSG00000167994	1	RAB3IL1	DIAMOnD
ENSG00000168522	1	FNTA	DIAMOnD
ENSG00000169248	1	CXCL11	DIAMOnD
ENSG00000169299	0	PGM2	DIAMOnD
ENSG00000170006	1	TMEM154	DIAMOnD
ENSG00000170381	1	SEMA3E	DIAMOnD
ENSG00000170502	1	NUDT9	DIAMOnD
ENSG00000170619	1	COMMD5	DIAMOnD
ENSG00000171097	1	CCBL1	DIAMOnD
ENSG00000171243	1	SOSTDC1	DIAMOnD
ENSG00000171298	1	GAA	DIAMOnD
ENSG00000171314	1	PGAM1	DIAMOnD
ENSG00000171503	1	ETFDH	DIAMOnD
ENSG00000171611	1	PTCRA	DIAMOnD
ENSG00000171812	1	COL8A2	DIAMOnD
ENSG00000171989	1	LDHAL6B	DIAMOnD
ENSG00000172009	1	THOP1	DIAMOnD
ENSG00000172350	1	ABCG4	DIAMOnD
ENSG00000172939	1	OXSR1	DIAMOnD
ENSG00000173281	1	PPP1R3B	DIAMOnD
ENSG00000173406	1	DAB1	DIAMOnD
ENSG00000173540	0.25	GMPPB	DIAMOnD
ENSG00000173714	1	WFIKKN2	DIAMOnD
ENSG00000173992	1	CCS	DIAMOnD
ENSG00000174173	1	TRMT10C	DIAMOnD
ENSG00000176101	1	SSNA1	DIAMOnD
ENSG00000177300	1	CLDN22	DIAMOnD
ENSG00000177830	1	CHID1	DIAMOnD
ENSG00000178921	1	PFAS	DIAMOnD
ENSG00000179115	0.195501	FARSA	DIAMOnD
ENSG00000180185	1	FAHD1	DIAMOnD
ENSG00000180957	0.18695	PITPNB	DIAMOnD
ENSG00000181284	1	TMEM102	DIAMOnD
ENSG00000181374	1	CCL13	DIAMOnD
ENSG00000182919	1	C11orf54	DIAMOnD
ENSG00000183044	0.165666	ABAT	DIAMOnD
ENSG00000183091	1	NEB	DIAMOnD
ENSG00000183208	1	GDPGP1	DIAMOnD
ENSG00000183527	1	PSMG1	DIAMOnD
ENSG00000183597	1	TANGO2	DIAMOnD
ENSG00000183625	1	CCR3	DIAMOnD
ENSG00000184916	1	JAG2	DIAMOnD
ENSG00000185339	1	TCN2	DIAMOnD
ENSG00000188641	1	DPYD	DIAMOnD
ENSG00000196189	0.0830434	SEMA4A	DIAMOnD
ENSG00000196839	1	ADA	DIAMOnD
ENSG00000197321	0.0224867	SVIL	DIAMOnD
ENSG00000198130	1	HIBCH	DIAMOnD
ENSG00000198398	1	TMEM207	DIAMOnD
ENSG00000198626	0.159281	RYR2	DIAMOnD
ENSG00000198838	1	RYR3	DIAMOnD
ENSG00000198931	1	APRT	DIAMOnD
ENSG00000204099	1	NEU4	DIAMOnD
ENSG00000205863	1	C1QTNF9B	DIAMOnD
ENSG00000213088	1	DARC	DIAMOnD
ENSG00000213719	1	CLIC1	DIAMOnD
ENSG00000213722	1	DDAH2	DIAMOnD
ENSG00000223355	1	NOTCH4	DIAMOnD
ENSG00000223957	1	NEU1	DIAMOnD
ENSG00000241685	1	ARPC1A	DIAMOnD
ENSG00000243989	1	ACY1	DIAMOnD
ENSG00000244462	1	RBM12	DIAMOnD
ENSG00000250151	1	ARPC4-TTLL3	DIAMOnD
ENSG00000262655	1	SPON1	DIAMOnD
ENSG00000271503	1	CCL5	DIAMOnD
ENSG00000275835	1	NA	DIAMOnD
ENSG00000278535	1	NA	DIAMOnD
ENSG00000000005	1	TNMD	GenePanda
ENSG00000007216	0.000661475	SLC13A2	GenePanda
ENSG00000010404	1	IDS	GenePanda
ENSG00000010932	0	FMO1	GenePanda
ENSG00000011422	0	PLAUR	GenePanda
ENSG00000036565	1.37514e-05	SLC18A1	GenePanda
ENSG00000037965	1	HOXC8	GenePanda
ENSG00000038945	2.25668e-13	MSR1	GenePanda
ENSG00000044012	1	GUCA2B	GenePanda
ENSG00000056736	0	IL17RB	GenePanda
ENSG00000079332	0.00806504	SAR1A	GenePanda
ENSG00000080815	0.00411868	PSEN1	GenePanda
ENSG00000084636	0.0873439	COL16A1	GenePanda
ENSG00000087085	1	ACHE	GenePanda
ENSG00000088782	1	DEFB127	GenePanda
ENSG00000088827	1	SIGLEC1	GenePanda
ENSG00000090661	7.60427e-05	CERS4	GenePanda
ENSG00000091136	4.26903e-06	LAMB1	GenePanda
ENSG00000092051	0	JPH4	GenePanda
ENSG00000092068	0	SLC7A8	GenePanda
ENSG00000095951	0.00299411	HIVEP1	GenePanda
ENSG00000099219	0	ERMP1	GenePanda
ENSG00000100473	0.211325	COCH	GenePanda
ENSG00000101435	0	CST9L	GenePanda
ENSG00000101680	4.37606e-05	LAMA1	GenePanda
ENSG00000101938	1	CHRDL1	GenePanda
ENSG00000102837	0.00667453	OLFM4	GenePanda
ENSG00000102996	1	MMP15	GenePanda
ENSG00000104415	0.000330157	WISP1	GenePanda
ENSG00000105329	0.001268	TGFB1	GenePanda
ENSG00000105369	1	CD79A	GenePanda
ENSG00000105641	0.211325	SLC5A5	GenePanda
ENSG00000106991	0.000367951	ENG	GenePanda
ENSG00000108561	1	C1QBP	GenePanda
ENSG00000108733	1	PEX12	GenePanda
ENSG00000109501	0.211325	WFS1	GenePanda
ENSG00000111432	1	FZD10	GenePanda
ENSG00000112212	1	TSPO2	GenePanda
ENSG00000113889	2.33857e-40	KNG1	GenePanda
ENSG00000114315	1	HES1	GenePanda
ENSG00000116962	0.00529023	NID1	GenePanda
ENSG00000116985	1	BMP8B	GenePanda
ENSG00000117122	1	MFAP2	GenePanda
ENSG00000118402	0.00069259	ELOVL4	GenePanda
ENSG00000118454	1	ANKRD13C	GenePanda
ENSG00000118939	0	UCHL3	GenePanda
ENSG00000119514	0	GALNT12	GenePanda
ENSG00000120693	1.13928e-05	SMAD9	GenePanda
ENSG00000121542	0	SEC22A	GenePanda
ENSG00000122861	0.211325	PLAU	GenePanda
ENSG00000123342	1	MMP19	GenePanda
ENSG00000123500	0	COL10A1	GenePanda
ENSG00000123838	1	C4BPA	GenePanda
ENSG00000124103	1	FAM209A	GenePanda
ENSG00000124171	1	PARD6B	GenePanda
ENSG00000125378	1	BMP4	GenePanda
ENSG00000125726	0.00898874	CD70	GenePanda
ENSG00000125845	1	BMP2	GenePanda
ENSG00000125879	0	OTOR	GenePanda
ENSG00000125965	0.211325	GDF5	GenePanda
ENSG00000127578	0.211325	WFIKKN1	GenePanda
ENSG00000128791	1	TWSG1	GenePanda
ENSG00000129103	0	SUMF2	GenePanda
ENSG00000130518	1	KIAA1683	GenePanda
ENSG00000131386	0.0414294	GALNT15	GenePanda
ENSG00000131759	1.26368e-15	RARA	GenePanda
ENSG00000132693	1	CRP	GenePanda
ENSG00000132703	1	APCS	GenePanda
ENSG00000132965	1	ALOX5AP	GenePanda
ENSG00000133328	1	HRASLS2	GenePanda
ENSG00000133636	1	NTS	GenePanda
ENSG00000134812	0.25	GIF	GenePanda
ENSG00000135018	0	UBQLN1	GenePanda
ENSG00000136542	1	GALNT5	GenePanda
ENSG00000137561	1.49922e-07	TTPA	GenePanda
ENSG00000137674	0.000105777	MMP20	GenePanda
ENSG00000137745	1	MMP13	GenePanda
ENSG00000137880	1	GCHFR	GenePanda
ENSG00000138111	1	TMEM180	GenePanda
ENSG00000138696	0.00898874	BMPR1B	GenePanda
ENSG00000139329	1	LUM	GenePanda
ENSG00000139890	0.0917517	REM2	GenePanda
ENSG00000141429	0.0861541	GALNT1	GenePanda
ENSG00000141485	1.03764e-06	SLC13A5	GenePanda
ENSG00000142192	7.59646e-35	APP	GenePanda
ENSG00000143119	0.25	CD53	GenePanda
ENSG00000143226	0	FCGR2A	GenePanda
ENSG00000143434	1	SEMA6C	GenePanda
ENSG00000143641	1.08746e-13	GALNT2	GenePanda
ENSG00000143801	0.25	PSEN2	GenePanda
ENSG00000144455	3.59885e-130	SUMF1	GenePanda
ENSG00000145014	5.16496e-07	TMEM44	GenePanda
ENSG00000145283	1	SLC10A6	GenePanda
ENSG00000147100	1	SLC16A2	GenePanda
ENSG00000148110	1	HIATL1	GenePanda
ENSG00000148660	1	CAMK2G	GenePanda
ENSG00000149021	1	SCGB1A1	GenePanda
ENSG00000149968	0	MMP3	GenePanda
ENSG00000152785	1	BMP3	GenePanda
ENSG00000152952	0.211325	PLOD2	GenePanda
ENSG00000154736	0	ADAMTS5	GenePanda
ENSG00000157227	0	MMP14	GenePanda
ENSG00000157322	1	CLEC18A	GenePanda
ENSG00000157766	6.47145e-10	ACAN	GenePanda
ENSG00000158270	3.72942e-17	COLEC12	GenePanda
ENSG00000158457	2.56203e-24	TSPAN33	GenePanda
ENSG00000158560	0.0804547	DYNC1I1	GenePanda
ENSG00000159403	0.25	C1R	GenePanda
ENSG00000159461	0.00197489	AMFR	GenePanda
ENSG00000159527	1	PGLYRP3	GenePanda
ENSG00000160055	1	TMEM234	GenePanda
ENSG00000160179	0.0108228	ABCG1	GenePanda
ENSG00000160193	0.00667453	WDR4	GenePanda
ENSG00000160318	1	CLDND2	GenePanda
ENSG00000160781	1	PAQR6	GenePanda
ENSG00000162399	1	BSND	GenePanda
ENSG00000163347	0	CLDN1	GenePanda
ENSG00000163378	1	EOGT	GenePanda
ENSG00000163687	0.00806504	DNASE1L3	GenePanda
ENSG00000163933	1	RFT1	GenePanda
ENSG00000164124	0.0377934	TMEM144	GenePanda
ENSG00000164294	1	GPX8	GenePanda
ENSG00000164488	0.175308	DACT2	GenePanda
ENSG00000164707	0.195501	SLC13A4	GenePanda
ENSG00000166928	0.019407	MS4A14	GenePanda
ENSG00000167397	1	VKORC1	GenePanda
ENSG00000168412	0.00010206	MTNR1A	GenePanda
ENSG00000168917	1	SLC35G2	GenePanda
ENSG00000169031	1.26065e-14	COL4A3	GenePanda
ENSG00000170266	1.37175e-19	GLB1	GenePanda
ENSG00000170369	0	CST2	GenePanda
ENSG00000170962	3.49517e-09	PDGFD	GenePanda
ENSG00000171067	1	C11orf24	GenePanda
ENSG00000171243	1	SOSTDC1	GenePanda
ENSG00000171812	0	COL8A2	GenePanda
ENSG00000172404	1	DNAJB7	GenePanda
ENSG00000172568	0	FNDC9	GenePanda
ENSG00000173714	0	WFIKKN2	GenePanda
ENSG00000173762	1	CD7	GenePanda
ENSG00000174106	0	LEMD3	GenePanda
ENSG00000175785	0.0377934	PRIMA1	GenePanda
ENSG00000176083	0.0125155	ZNF683	GenePanda
ENSG00000176273	0.25	SLC35G1	GenePanda
ENSG00000176946	0.0908451	THAP4	GenePanda
ENSG00000179407	0.177959	DNAJB8	GenePanda
ENSG00000180318	0	ALX1	GenePanda
ENSG00000180875	1.66943e-13	GREM2	GenePanda
ENSG00000181778	1	TMEM252	GenePanda
ENSG00000181826	3.50554e-23	RELL1	GenePanda
ENSG00000182492	1	BGN	GenePanda
ENSG00000183160	1	TMEM119	GenePanda
ENSG00000183607	0.25	GKN2	GenePanda
ENSG00000183691	1	NOG	GenePanda
ENSG00000183918	1	SH2D1A	GenePanda
ENSG00000184908	1	CLCNKB	GenePanda
ENSG00000185294	1	SPPL2C	GenePanda
ENSG00000185499	1	MUC1	GenePanda
ENSG00000185615	0	PDIA2	GenePanda
ENSG00000185897	1	FFAR3	GenePanda
ENSG00000185962	1	LCE3A	GenePanda
ENSG00000185982	1	DEFB128	GenePanda
ENSG00000186143	1	C2orf53	GenePanda
ENSG00000186458	1	DEFB132	GenePanda
ENSG00000186930	1	KRTAP6-2	GenePanda
ENSG00000186970	1	KRTAP15-1	GenePanda
ENSG00000188153	1	COL4A5	GenePanda
ENSG00000188211	0.035242	NCR3LG1	GenePanda
ENSG00000189184	0.00560072	PCDH18	GenePanda
ENSG00000196104	9.10566e-38	SPOCK3	GenePanda
ENSG00000196611	1	MMP1	GenePanda
ENSG00000196990	1	FAM163B	GenePanda
ENSG00000197191	1	C9orf169	GenePanda
ENSG00000197536	0.0103598	C5orf56	GenePanda
ENSG00000197565	1	COL4A6	GenePanda
ENSG00000197901	0	SLC22A6	GenePanda
ENSG00000198648	2.20021e-61	STK39	GenePanda
ENSG00000198756	0.00205236	COLGALT2	GenePanda
ENSG00000198848	1	CES1	GenePanda
ENSG00000204099	1	NEU4	GenePanda
ENSG00000204217	5.85119e-105	BMPR2	GenePanda
ENSG00000204386	0	NEU1	GenePanda
ENSG00000204963	3.97788e-09	PCDHA7	GenePanda
ENSG00000204967	3.97788e-09	PCDHA4	GenePanda
ENSG00000206561	2.67752e-37	COLQ	GenePanda
ENSG00000213316	0	LTC4S	GenePanda
ENSG00000213593	0	TMX2	GenePanda
ENSG00000214253	1	FIS1	GenePanda
ENSG00000215547	1	DEFB115	GenePanda
ENSG00000227500	0.0845101	SCAMP4	GenePanda
ENSG00000241399	1	CD302	GenePanda
ENSG00000244362	1	KRTAP19-7	GenePanda
ENSG00000249158	2.41796e-08	PCDHA11	GenePanda
ENSG00000250361	4.57598e-28	GYPB	GenePanda
ENSG00000250510	1	GPR162	GenePanda
ENSG00000251664	2.41796e-08	PCDHA12	GenePanda
ENSG00000262406	0.211325	MMP12	GenePanda
ENSG00000265107	0	GJA5	GenePanda
ENSG00000272514	1.40384e-23	C6ORF165	GenePanda
ENSG00000274247	1	NA	GenePanda
ENSG00000277571	1	NA	GenePanda
ENSG00000004848	1	ARX	IDLP
ENSG00000007062	8.78785e-05	PROM1	IDLP
ENSG00000011143	1	MKS1	IDLP
ENSG00000015133	0.0412654	CCDC88C	IDLP
ENSG00000017427	1	IGF1	IDLP
ENSG00000019186	1	CYP24A1	IDLP
ENSG00000019991	0.0412654	HGF	IDLP
ENSG00000030304	0.0917517	MUSK	IDLP
ENSG00000030582	1	GRN	IDLP
ENSG00000036828	1	CASR	IDLP
ENSG00000041357	1	PSMA4	IDLP
ENSG00000041982	1	TNC	IDLP
ENSG00000047578	1	KIAA0556	IDLP
ENSG00000048342	1	CC2D2A	IDLP
ENSG00000053747	0.211325	LAMA3	IDLP
ENSG00000065361	1	ERBB3	IDLP
ENSG00000065618	1	COL17A1	IDLP
ENSG00000066629	1	EML1	IDLP
ENSG00000067836	1	ROGDI	IDLP
ENSG00000068028	1	RASSF1	IDLP
ENSG00000068078	0.00931778	FGFR3	IDLP
ENSG00000073756	1	PTGS2	IDLP
ENSG00000074800	1	ENO1	IDLP
ENSG00000076864	0.0845101	RAP1GAP	IDLP
ENSG00000077782	4.29972e-12	FGFR1	IDLP
ENSG00000079432	1	CIC	IDLP
ENSG00000083535	0.00295648	PIBF1	IDLP
ENSG00000085224	1	ATRX	IDLP
ENSG00000086300	1	SNX10	IDLP
ENSG00000087250	1	MT3	IDLP
ENSG00000087460	0.00287286	GNAS	IDLP
ENSG00000091831	0.0224613	ESR1	IDLP
ENSG00000092054	0.0908451	MYH7	IDLP
ENSG00000095002	0.00349979	MSH2	IDLP
ENSG00000095596	1	CYP26A1	IDLP
ENSG00000095970	1	TREM2	IDLP
ENSG00000100412	1	ACO2	IDLP
ENSG00000100578	0.166097	KIAA0586	IDLP
ENSG00000100644	1	HIF1A	IDLP
ENSG00000100906	1	NFKBIA	IDLP
ENSG00000101327	0.0834448	PDYN	IDLP
ENSG00000102452	1.71483e-06	NALCN	IDLP
ENSG00000104218	0.0873439	CSPP1	IDLP
ENSG00000104320	0.0815694	NBN	IDLP
ENSG00000104356	0.211325	POP1	IDLP
ENSG00000104826	1	LHB	IDLP
ENSG00000105173	0.18695	CCNE1	IDLP
ENSG00000105641	1	SLC5A5	IDLP
ENSG00000107187	1	LHX3	IDLP
ENSG00000107736	5.36873e-05	CDH23	IDLP
ENSG00000107882	0.160182	SUFU	IDLP
ENSG00000108342	1	CSF3	IDLP
ENSG00000108641	1	B9D1	IDLP
ENSG00000108946	1	PRKAR1A	IDLP
ENSG00000110395	1	CBL	IDLP
ENSG00000111275	0	ALDH2	IDLP
ENSG00000111319	1	SCNN1A	IDLP
ENSG00000111341	1	MGP	IDLP
ENSG00000112096	1	SOD2	IDLP
ENSG00000112144	1	ICK	IDLP
ENSG00000113578	0.168525	FGF1	IDLP
ENSG00000113790	0.0889039	EHHADH	IDLP
ENSG00000116062	0.0814144	MSH6	IDLP
ENSG00000116133	0.0889039	DHCR24	IDLP
ENSG00000116198	1	CEP104	IDLP
ENSG00000116711	0.163264	PLA2G4A	IDLP
ENSG00000116731	0.0908451	PRDM2	IDLP
ENSG00000117020	1	AKT3	IDLP
ENSG00000117400	1	MPL	IDLP
ENSG00000117592	1	PRDX6	IDLP
ENSG00000118971	1	CCND2	IDLP
ENSG00000120868	0.0830434	APAF1	IDLP
ENSG00000121879	1	PIK3CA	IDLP
ENSG00000122512	1	PMS2	IDLP
ENSG00000122861	1	PLAU	IDLP
ENSG00000122877	1	EGR2	IDLP
ENSG00000123545	1	NDUFAF4	IDLP
ENSG00000124151	1	NCOA3	IDLP
ENSG00000128016	1	ZFP36	IDLP
ENSG00000129152	1	MYOD1	IDLP
ENSG00000130427	1	EPO	IDLP
ENSG00000130595	0.0815694	TNNT3	IDLP
ENSG00000130598	1	TNNI2	IDLP
ENSG00000130816	0	DNMT1	IDLP
ENSG00000131183	1	SLC34A1	IDLP
ENSG00000132170	1	PPARG	IDLP
ENSG00000132470	1	ITGB4	IDLP
ENSG00000132763	1	MMACHC	IDLP
ENSG00000132906	1	CASP9	IDLP
ENSG00000133019	0.160885	CHRM3	IDLP
ENSG00000133703	1	KRAS	IDLP
ENSG00000134184	1	GSTM1	IDLP
ENSG00000134250	1	NOTCH2	IDLP
ENSG00000134259	0.00931778	NGF	IDLP
ENSG00000134371	1	CDC73	IDLP
ENSG00000134376	1	CRB1	IDLP
ENSG00000134982	0.173297	APC	IDLP
ENSG00000135744	0.177959	AGT	IDLP
ENSG00000135899	1	SP110	IDLP
ENSG00000135931	1	ARMC9	IDLP
ENSG00000137285	1	TUBB2B	IDLP
ENSG00000137642	1	SORL1	IDLP
ENSG00000137869	0.177959	CYP19A1	IDLP
ENSG00000138031	1	ADCY3	IDLP
ENSG00000138688	1	KIAA1109	IDLP
ENSG00000139618	0.163446	BRCA2	IDLP
ENSG00000141646	1	SMAD4	IDLP
ENSG00000141736	1	ERBB2	IDLP
ENSG00000141837	0.000164458	CACNA1A	IDLP
ENSG00000141867	1	BRD4	IDLP
ENSG00000142319	2.60268e-05	SLC6A3	IDLP
ENSG00000143799	1	PARP1	IDLP
ENSG00000145494	1	NDUFS6	IDLP
ENSG00000147050	1	KDM6A	IDLP
ENSG00000147123	1	NDUFB11	IDLP
ENSG00000147437	1	GNRH1	IDLP
ENSG00000147571	1	CRH	IDLP
ENSG00000148053	0.0416032	NTRK2	IDLP
ENSG00000148180	1	GSN	IDLP
ENSG00000149295	1	DRD2	IDLP
ENSG00000151413	0.0415828	NUBPL	IDLP
ENSG00000152284	0.0815694	TCF7L1	IDLP
ENSG00000153208	0.00371047	MERTK	IDLP
ENSG00000154864	0.000583087	PIEZO2	IDLP
ENSG00000156113	2.95026e-25	KCNMA1	IDLP
ENSG00000157388	3.35658e-05	CACNA1D	IDLP
ENSG00000159363	0.00859024	ATP13A2	IDLP
ENSG00000159461	0.173297	AMFR	IDLP
ENSG00000163399	0	ATP1A1	IDLP
ENSG00000163581	1	SLC2A2	IDLP
ENSG00000163599	1	CTLA4	IDLP
ENSG00000163913	0.160109	IFT122	IDLP
ENSG00000163932	1	PRKCD	IDLP
ENSG00000164305	1	CASP3	IDLP
ENSG00000164330	0.00622874	EBF1	IDLP
ENSG00000164761	0.0815694	TNFRSF11B	IDLP
ENSG00000164946	0.000966138	FREM1	IDLP
ENSG00000164953	1	TMEM67	IDLP
ENSG00000165409	1.67528e-08	TSHR	IDLP
ENSG00000165731	0.165666	RET	IDLP
ENSG00000165733	1	BMS1	IDLP
ENSG00000165917	0.000211391	RAPSN	IDLP
ENSG00000166340	1	TPP1	IDLP
ENSG00000167371	1	PRRT2	IDLP
ENSG00000167460	1	TPM4	IDLP
ENSG00000167468	1	GPX4	IDLP
ENSG00000167716	1	WDR81	IDLP
ENSG00000168944	1.91917e-05	CEP120	IDLP
ENSG00000169083	1	AR	IDLP
ENSG00000169105	1	CHST14	IDLP
ENSG00000169925	1	BRD3	IDLP
ENSG00000171223	1	JUNB	IDLP
ENSG00000171862	0.0125155	PTEN	IDLP
ENSG00000172179	1	PRL	IDLP
ENSG00000172469	1	MANEA	IDLP
ENSG00000172828	1	CES3	IDLP
ENSG00000174775	1	HRAS	IDLP
ENSG00000174886	1	NDUFA11	IDLP
ENSG00000175920	0.163643	DOK7	IDLP
ENSG00000177000	0.0200465	MTHFR	IDLP
ENSG00000177054	0.0917517	ZDHHC13	IDLP
ENSG00000177426	1	TGIF1	IDLP
ENSG00000177706	0.0830434	FAM20C	IDLP
ENSG00000178057	1	NDUFAF3	IDLP
ENSG00000179142	1	CYP11B2	IDLP
ENSG00000181090	3.24229e-06	EHMT1	IDLP
ENSG00000181092	0.00256054	ADIPOQ	IDLP
ENSG00000182054	1	IDH2	IDLP
ENSG00000182621	3.74429e-09	PLCB1	IDLP
ENSG00000182718	0.0412654	ANXA2	IDLP
ENSG00000183044	0.000355164	ABAT	IDLP
ENSG00000183072	1	NKX2-5	IDLP
ENSG00000184014	1.146e-07	DENND5A	IDLP
ENSG00000185483	0.0793833	ROR1	IDLP
ENSG00000185624	1	P4HB	IDLP
ENSG00000185920	1	PTCH1	IDLP
ENSG00000186153	3.27575e-13	WWOX	IDLP
ENSG00000186868	1.39931e-21	MAPT	IDLP
ENSG00000187266	1	EPOR	IDLP
ENSG00000188257	1	PLA2G2A	IDLP
ENSG00000188379	1	IFNA2	IDLP
ENSG00000189403	1	HMGB1	IDLP
ENSG00000196154	1	S100A4	IDLP
ENSG00000196549	0.173297	MME	IDLP
ENSG00000196628	0.0415896	TCF4	IDLP
ENSG00000196876	1	SCN8A	IDLP
ENSG00000197461	1	PDGFA	IDLP
ENSG00000197616	1	MYH6	IDLP
ENSG00000197694	1	SPTAN1	IDLP
ENSG00000198331	1	HYLS1	IDLP
ENSG00000198467	0.0889039	TPM2	IDLP
ENSG00000203859	1	HSD3B2	IDLP
ENSG00000207827	1	MIR30A	IDLP
ENSG00000211445	1	GPX3	IDLP
ENSG00000213281	1	NRAS	IDLP
ENSG00000241186	0.0224062	TDGF1	IDLP
ENSG00000244752	1	CRYBB2	IDLP
ENSG00000266173	1	STRADA	IDLP
ENSG00000275302	1	NA	IDLP
ENSG00000277632	1	NA	IDLP
ENSG00000003249	0.0150099	DBNDD1	N2V
ENSG00000004399	0.000246433	PLXND1	N2V
ENSG00000008283	0.0861541	CYB561	N2V
ENSG00000038945	3.50858e-07	MSR1	N2V
ENSG00000064419	0.18695	TNPO3	N2V
ENSG00000077585	0.0852353	GPR137B	N2V
ENSG00000083444	1	PLOD1	N2V
ENSG00000084636	0.181609	COL16A1	N2V
ENSG00000087085	1	ACHE	N2V
ENSG00000088881	0.195501	EBF4	N2V
ENSG00000090612	1	ZNF268	N2V
ENSG00000100473	1	COCH	N2V
ENSG00000100504	0.0108228	PYGL	N2V
ENSG00000101346	1	POFUT1	N2V
ENSG00000101353	0.25	MROH8	N2V
ENSG00000101384	1	JAG1	N2V
ENSG00000101938	1	CHRDL1	N2V
ENSG00000101966	1	XIAP	N2V
ENSG00000103855	0.0377934	CD276	N2V
ENSG00000104921	0.0405631	FCER2	N2V
ENSG00000105518	1	TMEM205	N2V
ENSG00000106397	1	PLOD3	N2V
ENSG00000107859	1	PITX3	N2V
ENSG00000108219	1	TSPAN14	N2V
ENSG00000112210	0.211325	RAB23	N2V
ENSG00000116962	0.0810344	NID1	N2V
ENSG00000118402	0.00577772	ELOVL4	N2V
ENSG00000120555	0.0908451	SEPT7P9	N2V
ENSG00000120664	1	SPG20OS	N2V
ENSG00000120742	0.0873439	SERP1	N2V
ENSG00000123342	1	MMP19	N2V
ENSG00000123500	0	COL10A1	N2V
ENSG00000125378	1	BMP4	N2V
ENSG00000125965	0.211325	GDF5	N2V
ENSG00000126787	4.1765e-06	DLGAP5	N2V
ENSG00000126950	1	TMEM35	N2V
ENSG00000127578	1	WFIKKN1	N2V
ENSG00000128917	1	DLL4	N2V
ENSG00000129103	0	SUMF2	N2V
ENSG00000130270	0.000750887	ATP8B3	N2V
ENSG00000132703	1	APCS	N2V
ENSG00000133424	3.00276e-28	LARGE	N2V
ENSG00000133874	1	RNF122	N2V
ENSG00000134250	0.000336139	NOTCH2	N2V
ENSG00000135835	1	KIAA1614	N2V
ENSG00000136997	0	MYC	N2V
ENSG00000137674	0.175308	MMP20	N2V
ENSG00000137845	1	ADAM10	N2V
ENSG00000138696	0.0827034	BMPR1B	N2V
ENSG00000139219	0.175308	COL2A1	N2V
ENSG00000142102	1	ATHL1	N2V
ENSG00000143093	0.25	STRIP1	N2V
ENSG00000144455	2.07654e-51	SUMF1	N2V
ENSG00000145681	0.0873439	HAPLN1	N2V
ENSG00000147155	1	EBP	N2V
ENSG00000150403	0.166097	TMCO3	N2V
ENSG00000151715	1	TMEM45B	N2V
ENSG00000152785	1	BMP3	N2V
ENSG00000152952	0.211325	PLOD2	N2V
ENSG00000153162	0.00069259	BMP6	N2V
ENSG00000154736	0	ADAMTS5	N2V
ENSG00000156172	1	C8orf37	N2V
ENSG00000157766	2.35776e-05	ACAN	N2V
ENSG00000161021	1	MAML1	N2V
ENSG00000161653	1	NAGS	N2V
ENSG00000161939	1	RNASEK-C17orf49	N2V
ENSG00000162687	3.83242e-24	KCNT2	N2V
ENSG00000163762	1	TM4SF18	N2V
ENSG00000163909	1	HEYL	N2V
ENSG00000164023	0.0414654	SGMS2	N2V
ENSG00000164619	0.000230608	BMPER	N2V
ENSG00000164828	1	SUN1	N2V
ENSG00000165424	7.74473e-11	ZCCHC24	N2V
ENSG00000165490	1	C11orf82	N2V
ENSG00000165716	0.0377934	FAM69B	N2V
ENSG00000166173	1	LARP6	N2V
ENSG00000167525	0.25	PROCA1	N2V
ENSG00000167656	1	LY6D	N2V
ENSG00000168214	5.31192e-07	RBPJ	N2V
ENSG00000168491	0.00256054	CCDC110	N2V
ENSG00000169605	1	GKN1	N2V
ENSG00000170006	1	TMEM154	N2V
ENSG00000170266	0.00636765	GLB1	N2V
ENSG00000170381	0.039801	SEMA3E	N2V
ENSG00000170382	0.0407767	LRRN2	N2V
ENSG00000171135	1	JAGN1	N2V
ENSG00000171243	1	SOSTDC1	N2V
ENSG00000171611	1	PTCRA	N2V
ENSG00000171812	0	COL8A2	N2V
ENSG00000171864	0.0288344	PRND	N2V
ENSG00000172819	1	RARG	N2V
ENSG00000172830	1	SSH3	N2V
ENSG00000173714	1	WFIKKN2	N2V
ENSG00000174132	1	FAM174A	N2V
ENSG00000174684	1	B3GNT1	N2V
ENSG00000175325	1	PROP1	N2V
ENSG00000176092	0.000262865	AIM1L	N2V
ENSG00000176845	1	METRNL	N2V
ENSG00000180209	1	MYLPF	N2V
ENSG00000180875	5.62416e-10	GREM2	N2V
ENSG00000181284	1	TMEM102	N2V
ENSG00000181826	9.21593e-14	RELL1	N2V
ENSG00000182492	1	BGN	N2V
ENSG00000183060	0.175308	LYSMD4	N2V
ENSG00000183691	1	NOG	N2V
ENSG00000184384	0.000157446	MAML2	N2V
ENSG00000184916	1	JAG2	N2V
ENSG00000185737	1.77414e-40	NRG3	N2V
ENSG00000185897	1	FFAR3	N2V
ENSG00000186364	1	NUDT17	N2V
ENSG00000186376	1	ZNF75D	N2V
ENSG00000186868	5.03546e-25	MAPT	N2V
ENSG00000187984	4.48753e-10	ANKRD19P	N2V
ENSG00000188153	1	COL4A5	N2V
ENSG00000188522	1	FAM83G	N2V
ENSG00000196782	1.71714e-06	MAML3	N2V
ENSG00000197565	1	COL4A6	N2V
ENSG00000197921	1	HES5	N2V
ENSG00000198221	1	MLLT4-AS1	N2V
ENSG00000198398	1	TMEM207	N2V
ENSG00000198756	0.0873439	COLGALT2	N2V
ENSG00000200354	1	SNORA71D	N2V
ENSG00000203499	1	FAM83H-AS1	N2V
ENSG00000203809	1	LINC00577	N2V
ENSG00000203876	1	RP11-451M19.3	N2V
ENSG00000205863	0.173297	C1QTNF9B	N2V
ENSG00000206561	1.66773e-20	COLQ	N2V
ENSG00000207782	1	MIR150	N2V
ENSG00000216775	1	RP1-152L7.5	N2V
ENSG00000219200	1	RNASEK	N2V
ENSG00000221240	1	MIR1258	N2V
ENSG00000222019	0.0377934	URAHP	N2V
ENSG00000223725	2.3413e-06	AC007879.5	N2V
ENSG00000223773	1	CD99P1	N2V
ENSG00000224128	1	AC107057.2	N2V
ENSG00000224592	0.0114817	RP5-884C9.2	N2V
ENSG00000224842	0.0183937	RP11-123K19.1	N2V
ENSG00000225484	0.170447	RP11-773D16.1	N2V
ENSG00000225675	1	RP4-784A16.5	N2V
ENSG00000227155	0.18695	RP11-165F24.3	N2V
ENSG00000227702	1	LINC00111	N2V
ENSG00000228691	0	NEU1	N2V
ENSG00000229188	1	RP4-553F4.2	N2V
ENSG00000229258	1	RP11-552D8.1	N2V
ENSG00000229931	1	RP1-151F17.1	N2V
ENSG00000229956	1.01599e-33	ZRANB2-AS2	N2V
ENSG00000234336	1	JAZF1-AS1	N2V
ENSG00000234876	0	NOTCH4	N2V
ENSG00000238058	1	RP11-432J22.2	N2V
ENSG00000238260	1	RP11-46F15.2	N2V
ENSG00000240498	2.04815e-15	CDKN2B-AS1	N2V
ENSG00000240654	0	C1QTNF9	N2V
ENSG00000240990	1	HOXA11-AS	N2V
ENSG00000245105	1	A2M-AS1	N2V
ENSG00000250786	1	SNHG18	N2V
ENSG00000251246	1	EFNA3	N2V
ENSG00000251298	1	RP11-425A23.1	N2V
ENSG00000253477	0.164628	RP11-1C8.4	N2V
ENSG00000255468	0	RP11-867G23.8	N2V
ENSG00000256982	0.0202843	CTD-2555A7.2	N2V
ENSG00000257341	1	CRIP1	N2V
ENSG00000258748	1	CTD-2223O18.1	N2V
ENSG00000259717	1	LINC00677	N2V
ENSG00000260942	1	CAPN10-AS1	N2V
ENSG00000261587	1	TMEM249	N2V
ENSG00000262050	1	RP11-74E22.3	N2V
ENSG00000262075	0.0125155	WI2-2942J8.1	N2V
ENSG00000262165	1	RP11-81A22.5	N2V
ENSG00000263020	1	CSNK2B-LY6G5B-1181	N2V
ENSG00000263293	1	RP11-290H9.4	N2V
ENSG00000264538	0.000473335	SUZ12P	N2V
ENSG00000264823	1	MIR3154	N2V
ENSG00000264964	1	RP11-888D10.3	N2V
ENSG00000265778	1	RP11-17M16.2	N2V
ENSG00000266824	1	RP11-599B13.7	N2V
ENSG00000267665	1	RP11-13K12.2	N2V
ENSG00000267737	0.000110546	AC061992.2	N2V
ENSG00000268603	1	RP11-316O14.1	N2V
ENSG00000269053	1	CTD-2521M24.8	N2V
ENSG00000270021	1	CTC-203F4.2	N2V
ENSG00000270426	1	RP11-326I11.5	N2V
ENSG00000272106	1	RP11-345P4.9	N2V
ENSG00000272189	1	RP3-325F22.5	N2V
ENSG00000272774	1	RP11-433A10.3	N2V
ENSG00000272831	1	RP11-792A8.4	N2V
ENSG00000273888	1	NA	N2V
ENSG00000273958	1	NA	N2V
ENSG00000274292	1	NA	N2V
ENSG00000274565	1	NA	N2V
ENSG00000274833	1	NA	N2V
ENSG00000275555	1	NA	N2V
ENSG00000276900	1	NA	N2V
ENSG00000277182	1	NA	N2V
ENSG00000277200	1	NA	N2V
ENSG00000277571	1	NA	N2V
ENSG00000277619	1	NA	N2V
ENSG00000277926	1	NA	N2V
ENSG00000278709	1	NA	N2V
ENSG00000279689	1	NA	N2V
ENSG00000283780	1	NA	N2V
ENSG00000003249	0.00411868	DBNDD1	N2VH
ENSG00000004399	6.75312e-08	PLXND1	N2VH
ENSG00000008283	0	CYB561	N2VH
ENSG00000009830	0.00205236	POMT2	N2VH
ENSG00000036565	3.87249e-05	SLC18A1	N2VH
ENSG00000038945	1.81559e-12	MSR1	N2VH
ENSG00000069188	2.22912e-18	SDK2	N2VH
ENSG00000072756	1	TRNT1	N2VH
ENSG00000083444	0.0806647	PLOD1	N2VH
ENSG00000084636	0.0873439	COL16A1	N2VH
ENSG00000086159	0	AQP6	N2VH
ENSG00000090612	0.0889039	ZNF268	N2VH
ENSG00000092758	0.211325	COL9A3	N2VH
ENSG00000095485	5.19298e-14	CWF19L1	N2VH
ENSG00000100342	1	APOL1	N2VH
ENSG00000100473	0.211325	COCH	N2VH
ENSG00000100504	0.000228488	PYGL	N2VH
ENSG00000101290	1	CDS2	N2VH
ENSG00000101346	0	POFUT1	N2VH
ENSG00000101347	1.43722e-11	SAMHD1	N2VH
ENSG00000101384	0.18695	JAG1	N2VH
ENSG00000104921	0.000661475	FCER2	N2VH
ENSG00000105518	1	TMEM205	N2VH
ENSG00000106049	0.000661475	HIBADH	N2VH
ENSG00000106397	0.195501	PLOD3	N2VH
ENSG00000107957	6.02792e-50	SH3PXD2A	N2VH
ENSG00000108219	1	TSPAN14	N2VH
ENSG00000108556	1	CHRNE	N2VH
ENSG00000108823	1	SGCA	N2VH
ENSG00000111799	0.0017676	COL12A1	N2VH
ENSG00000113249	1	HAVCR1	N2VH
ENSG00000113645	1.83285e-17	WWC1	N2VH
ENSG00000114315	1	HES1	N2VH
ENSG00000114395	1	CYB561D2	N2VH
ENSG00000114646	1	CSPG5	N2VH
ENSG00000116690	0.0150099	PRG4	N2VH
ENSG00000118402	0.00143993	ELOVL4	N2VH
ENSG00000120555	0.0908451	SEPT7P9	N2VH
ENSG00000123179	0.000661475	EBPL	N2VH
ENSG00000123342	1	MMP19	N2VH
ENSG00000123500	0	COL10A1	N2VH
ENSG00000125378	1	BMP4	N2VH
ENSG00000125965	0.211325	GDF5	N2VH
ENSG00000126251	1	GPR42	N2VH
ENSG00000126787	3.2638e-15	DLGAP5	N2VH
ENSG00000126950	1	TMEM35	N2VH
ENSG00000128881	0.0219226	TTBK2	N2VH
ENSG00000128917	0.0908451	DLL4	N2VH
ENSG00000130283	0.211325	GDF1	N2VH
ENSG00000130545	1	CRB3	N2VH
ENSG00000130714	1	POMT1	N2VH
ENSG00000133424	1.26003e-52	LARGE	N2VH
ENSG00000133874	1	RNF122	N2VH
ENSG00000134250	4.34974e-06	NOTCH2	N2VH
ENSG00000135317	0.25	SNX14	N2VH
ENSG00000136908	1	DPM2	N2VH
ENSG00000136997	0	MYC	N2VH
ENSG00000137845	1	ADAM10	N2VH
ENSG00000138083	1	SIX3	N2VH
ENSG00000138688	0.0209306	KIAA1109	N2VH
ENSG00000142156	1	COL6A1	N2VH
ENSG00000142303	0.0917517	ADAMTS10	N2VH
ENSG00000142910	1	TINAGL1	N2VH
ENSG00000143093	0.25	STRIP1	N2VH
ENSG00000143198	1	MGST3	N2VH
ENSG00000143469	1.50737e-25	SYT14	N2VH
ENSG00000144647	0.0917517	POMGNT2	N2VH
ENSG00000145283	1	SLC10A6	N2VH
ENSG00000147155	1	EBP	N2VH
ENSG00000148110	1	HIATL1	N2VH
ENSG00000148204	1.57635e-21	CRB2	N2VH
ENSG00000151715	0.25	TMEM45B	N2VH
ENSG00000152785	1	BMP3	N2VH
ENSG00000152952	0.211325	PLOD2	N2VH
ENSG00000157766	6.47145e-10	ACAN	N2VH
ENSG00000158014	1	SLC30A2	N2VH
ENSG00000160746	0.00110627	ANO10	N2VH
ENSG00000161021	0	MAML1	N2VH
ENSG00000161653	1	NAGS	N2VH
ENSG00000161939	1	RNASEK-C17orf49	N2VH
ENSG00000162399	1	BSND	N2VH
ENSG00000163762	1	TM4SF18	N2VH
ENSG00000163909	1	HEYL	N2VH
ENSG00000164023	0.00259783	SGMS2	N2VH
ENSG00000164690	1	SHH	N2VH
ENSG00000165424	2.79147e-13	ZCCHC24	N2VH
ENSG00000166173	1	LARP6	N2VH
ENSG00000166326	0.081275	TRIM44	N2VH
ENSG00000166562	1	SEC11C	N2VH
ENSG00000166569	0.0411384	CPLX4	N2VH
ENSG00000166948	0.00020959	TGM6	N2VH
ENSG00000167525	0.25	PROCA1	N2VH
ENSG00000167580	1	AQP2	N2VH
ENSG00000167656	1	LY6D	N2VH
ENSG00000168214	8.17107e-11	RBPJ	N2VH
ENSG00000168658	3.99533e-149	VWA3B	N2VH
ENSG00000169605	1	GKN1	N2VH
ENSG00000170006	0.0917517	TMEM154	N2VH
ENSG00000170075	1	GPR37L1	N2VH
ENSG00000170266	1.37175e-19	GLB1	N2VH
ENSG00000170271	1	FAXDC2	N2VH
ENSG00000170370	1	EMX2	N2VH
ENSG00000171135	1	JAGN1	N2VH
ENSG00000171551	0.25	ECEL1	N2VH
ENSG00000171611	1	PTCRA	N2VH
ENSG00000171714	0	ANO5	N2VH
ENSG00000171812	0	COL8A2	N2VH
ENSG00000171864	0	PRND	N2VH
ENSG00000172073	1	TEX37	N2VH
ENSG00000172339	1	ALG14	N2VH
ENSG00000172568	0	FNDC9	N2VH
ENSG00000173409	0	ARV1	N2VH
ENSG00000173714	0	WFIKKN2	N2VH
ENSG00000174132	0	FAM174A	N2VH
ENSG00000174684	1	B3GNT1	N2VH
ENSG00000175283	1	DOLK	N2VH
ENSG00000175325	1	PROP1	N2VH
ENSG00000176692	1	FOXC2	N2VH
ENSG00000176845	1	METRNL	N2VH
ENSG00000176946	0.0908451	THAP4	N2VH
ENSG00000177300	1	CLDN22	N2VH
ENSG00000178826	0	TMEM139	N2VH
ENSG00000179085	1	DPM3	N2VH
ENSG00000180053	0	NKX2-6	N2VH
ENSG00000181027	1	FKRP	N2VH
ENSG00000181826	3.50554e-23	RELL1	N2VH
ENSG00000182492	1	BGN	N2VH
ENSG00000182600	0	C2orf82	N2VH
ENSG00000183060	0.0852353	LYSMD4	N2VH
ENSG00000184058	2.24863e-21	TBX1	N2VH
ENSG00000184384	1.31107e-08	MAML2	N2VH
ENSG00000184916	1	JAG2	N2VH
ENSG00000185897	1	FFAR3	N2VH
ENSG00000186364	1	NUDT17	N2VH
ENSG00000186376	1	ZNF75D	N2VH
ENSG00000186417	0.0176326	GLDN	N2VH
ENSG00000186458	1	DEFB132	N2VH
ENSG00000186501	0.18695	TMEM222	N2VH
ENSG00000186790	1	FOXE3	N2VH
ENSG00000186970	1	KRTAP15-1	N2VH
ENSG00000186977	1	KRTAP19-5	N2VH
ENSG00000187984	1.20151e-12	ANKRD19P	N2VH
ENSG00000188153	1	COL4A5	N2VH
ENSG00000196378	0	ZNF34	N2VH
ENSG00000196782	1.40312e-09	MAML3	N2VH
ENSG00000197565	1	COL4A6	N2VH
ENSG00000197921	1	HES5	N2VH
ENSG00000198133	1.00639e-10	TMEM229B	N2VH
ENSG00000198221	1	MLLT4-AS1	N2VH
ENSG00000198398	1	TMEM207	N2VH
ENSG00000198756	0.0125155	COLGALT2	N2VH
ENSG00000200354	1	SNORA71D	N2VH
ENSG00000205863	0.0845101	C1QTNF9B	N2VH
ENSG00000206561	2.67752e-37	COLQ	N2VH
ENSG00000213593	0	TMX2	N2VH
ENSG00000214960	0.0104958	ISPD	N2VH
ENSG00000216775	1	RP1-152L7.5	N2VH
ENSG00000219200	1	RNASEK	N2VH
ENSG00000221240	1	MIR1258	N2VH
ENSG00000223355	0	NOTCH4	N2VH
ENSG00000224128	0.211325	AC107057.2	N2VH
ENSG00000224842	0.0183937	RP11-123K19.1	N2VH
ENSG00000225484	0.0834448	RP11-773D16.1	N2VH
ENSG00000225675	1	RP4-784A16.5	N2VH
ENSG00000227702	0.25	LINC00111	N2VH
ENSG00000229188	1	RP4-553F4.2	N2VH
ENSG00000229931	1	RP1-151F17.1	N2VH
ENSG00000229956	1.58734e-45	ZRANB2-AS2	N2VH
ENSG00000234846	0	NEU1	N2VH
ENSG00000238058	1	RP11-432J22.2	N2VH
ENSG00000240654	0	C1QTNF9	N2VH
ENSG00000244362	1	KRTAP19-7	N2VH
ENSG00000250786	1	SNHG18	N2VH
ENSG00000251246	0	EFNA3	N2VH
ENSG00000251298	1	RP11-425A23.1	N2VH
ENSG00000253477	0.164628	RP11-1C8.4	N2VH
ENSG00000254521	0	SIGLEC12	N2VH
ENSG00000257341	1	CRIP1	N2VH
ENSG00000258748	1	CTD-2223O18.1	N2VH
ENSG00000260942	1	CAPN10-AS1	N2VH
ENSG00000262050	1	RP11-74E22.3	N2VH
ENSG00000262075	0.00205236	WI2-2942J8.1	N2VH
ENSG00000262165	1	RP11-81A22.5	N2VH
ENSG00000264538	5.39993e-15	SUZ12P	N2VH
ENSG00000265778	1	RP11-17M16.2	N2VH
ENSG00000267665	1	RP11-13K12.2	N2VH
ENSG00000268603	1	RP11-316O14.1	N2VH
ENSG00000270021	1	CTC-203F4.2	N2VH
ENSG00000272106	1	RP11-345P4.9	N2VH
ENSG00000272774	1	RP11-433A10.3	N2VH
ENSG00000272831	1	RP11-792A8.4	N2VH
ENSG00000273958	1	NA	N2VH
ENSG00000274292	1	NA	N2VH
ENSG00000274749	1	NA	N2VH
ENSG00000275555	1	NA	N2VH
ENSG00000276900	1	NA	N2VH
ENSG00000277200	1	NA	N2VH
ENSG00000277926	1	NA	N2VH
ENSG00000279689	1	NA	N2VH
ENSG00000283780	1	NA	N2VH
ENSG00000004399	0.0414799	PLXND1	RWR
ENSG00000008283	1	CYB561	RWR
ENSG00000011422	1	PLAUR	RWR
ENSG00000013293	1	SLC7A14	RWR
ENSG00000013810	1	TACC3	RWR
ENSG00000036565	1	SLC18A1	RWR
ENSG00000038945	0.0124384	MSR1	RWR
ENSG00000056558	0.181609	TRAF1	RWR
ENSG00000064419	1	TNPO3	RWR
ENSG00000065978	1	YBX1	RWR
ENSG00000067560	1.29198e-06	RHOA	RWR
ENSG00000079150	1	FKBP7	RWR
ENSG00000079332	1	SAR1A	RWR
ENSG00000080815	0.177959	PSEN1	RWR
ENSG00000083444	1	PLOD1	RWR
ENSG00000084636	1	COL16A1	RWR
ENSG00000086159	0.18695	AQP6	RWR
ENSG00000087085	1	ACHE	RWR
ENSG00000087510	1	TFAP2C	RWR
ENSG00000091831	0.0791806	ESR1	RWR
ENSG00000099985	0	OSM	RWR
ENSG00000100393	0.25	EP300	RWR
ENSG00000100473	1	COCH	RWR
ENSG00000100504	1	PYGL	RWR
ENSG00000101255	1	TRIB3	RWR
ENSG00000101346	1	POFUT1	RWR
ENSG00000101384	1	JAG1	RWR
ENSG00000101966	1	XIAP	RWR
ENSG00000104147	1	OIP5	RWR
ENSG00000104964	0.0206552	AES	RWR
ENSG00000105329	0.0852353	TGFB1	RWR
ENSG00000105369	1	CD79A	RWR
ENSG00000105518	1	TMEM205	RWR
ENSG00000105991	1	HOXA1	RWR
ENSG00000106153	1	CHCHD2	RWR
ENSG00000106397	1	PLOD3	RWR
ENSG00000107485	1	GATA3	RWR
ENSG00000107779	1	BMPR1A	RWR
ENSG00000107859	1	PITX3	RWR
ENSG00000108561	1	C1QBP	RWR
ENSG00000108733	1	PEX12	RWR
ENSG00000110395	1	CBL	RWR
ENSG00000110651	1	CD81	RWR
ENSG00000110777	1	POU2AF1	RWR
ENSG00000111450	1	STX2	RWR
ENSG00000111676	0.0917517	ATN1	RWR
ENSG00000112210	1	RAB23	RWR
ENSG00000113645	2.13084e-09	WWC1	RWR
ENSG00000114315	1	HES1	RWR
ENSG00000115415	1	STAT1	RWR
ENSG00000116962	1	NID1	RWR
ENSG00000118402	0.0804547	ELOVL4	RWR
ENSG00000119335	1	SET	RWR
ENSG00000120149	1	MSX2	RWR
ENSG00000120370	1	GORAB	RWR
ENSG00000121060	1	TRIM25	RWR
ENSG00000123349	1	PFDN5	RWR
ENSG00000123384	1	LRP1	RWR
ENSG00000123500	0.25	COL10A1	RWR
ENSG00000124103	1	FAM209A	RWR
ENSG00000125378	1	BMP4	RWR
ENSG00000125965	1	GDF5	RWR
ENSG00000125991	1	ERGIC3	RWR
ENSG00000126251	1	GPR42	RWR
ENSG00000126787	0.0796154	DLGAP5	RWR
ENSG00000127328	0.175308	RAB3IP	RWR
ENSG00000127578	1	WFIKKN1	RWR
ENSG00000127616	1	SMARCA4	RWR
ENSG00000128917	1	DLL4	RWR
ENSG00000129084	0.161063	PSMA1	RWR
ENSG00000129514	1	FOXA1	RWR
ENSG00000130545	1	CRB3	RWR
ENSG00000131095	1	GFAP	RWR
ENSG00000131737	1	KRT34	RWR
ENSG00000131759	1	RARA	RWR
ENSG00000132383	0.00205236	RPA1	RWR
ENSG00000132703	1	APCS	RWR
ENSG00000133265	1	HSPBP1	RWR
ENSG00000134323	1	MYCN	RWR
ENSG00000135018	1	UBQLN1	RWR
ENSG00000136997	1	MYC	RWR
ENSG00000137203	1	TFAP2A	RWR
ENSG00000137845	1	ADAM10	RWR
ENSG00000138107	1	ACTR1A	RWR
ENSG00000138646	1	HERC5	RWR
ENSG00000138696	0.168525	BMPR1B	RWR
ENSG00000138795	0.166097	LEF1	RWR
ENSG00000138798	1	EGF	RWR
ENSG00000139219	1	COL2A1	RWR
ENSG00000141867	1	BRD4	RWR
ENSG00000142910	1	TINAGL1	RWR
ENSG00000143093	1	STRIP1	RWR
ENSG00000143198	1	MGST3	RWR
ENSG00000143801	1	PSEN2	RWR
ENSG00000143921	1	ABCG8	RWR
ENSG00000144381	0.00898874	HSPD1	RWR
ENSG00000144455	3.41149e-22	SUMF1	RWR
ENSG00000145283	1	SLC10A6	RWR
ENSG00000146425	1	DYNLT1	RWR
ENSG00000146648	0.168525	EGFR	RWR
ENSG00000147155	1	EBP	RWR
ENSG00000148110	1	HIATL1	RWR
ENSG00000148400	1	NOTCH1	RWR
ENSG00000151715	1	TMEM45B	RWR
ENSG00000152785	1	BMP3	RWR
ENSG00000152952	1	PLOD2	RWR
ENSG00000155755	1	TMEM237	RWR
ENSG00000157110	1	RBPMS	RWR
ENSG00000157554	1.70772e-07	ERG	RWR
ENSG00000157613	1	CREB3L1	RWR
ENSG00000157766	0.0415225	ACAN	RWR
ENSG00000158014	1	SLC30A2	RWR
ENSG00000159128	1	IFNGR2	RWR
ENSG00000159216	0.00223609	RUNX1	RWR
ENSG00000159377	1	PSMB4	RWR
ENSG00000161021	1	MAML1	RWR
ENSG00000162399	1	BSND	RWR
ENSG00000163435	1	ELF3	RWR
ENSG00000163762	1	TM4SF18	RWR
ENSG00000163909	1	HEYL	RWR
ENSG00000164442	1	CITED2	RWR
ENSG00000164683	0	HEY1	RWR
ENSG00000165120	1	SSMEM1	RWR
ENSG00000166562	1	SEC11C	RWR
ENSG00000166569	1	CPLX4	RWR
ENSG00000166949	0.164347	SMAD3	RWR
ENSG00000167653	1	PSCA	RWR
ENSG00000168036	1	CTNNB1	RWR
ENSG00000168214	0.00650654	RBPJ	RWR
ENSG00000168476	1	REEP4	RWR
ENSG00000168710	0.0908451	AHCYL1	RWR
ENSG00000169083	1	AR	RWR
ENSG00000169379	0.177959	ARL13B	RWR
ENSG00000169605	1	GKN1	RWR
ENSG00000170266	1	GLB1	RWR
ENSG00000170345	0	FOS	RWR
ENSG00000170365	2.65522e-23	SMAD1	RWR
ENSG00000170509	1	HSD17B13	RWR
ENSG00000171135	1	JAGN1	RWR
ENSG00000171611	1	PTCRA	RWR
ENSG00000171812	1	COL8A2	RWR
ENSG00000171864	0.195501	PRND	RWR
ENSG00000172073	1	TEX37	RWR
ENSG00000172568	0.25	FNDC9	RWR
ENSG00000172819	1	RARG	RWR
ENSG00000173714	1	WFIKKN2	RWR
ENSG00000174132	1	FAM174A	RWR
ENSG00000175054	1	ATR	RWR
ENSG00000175325	1	PROP1	RWR
ENSG00000176125	1	UFSP1	RWR
ENSG00000176946	1	THAP4	RWR
ENSG00000177300	1	CLDN22	RWR
ENSG00000179363	1	TMEM31	RWR
ENSG00000180089	1	TMEM86B	RWR
ENSG00000181826	9.55492e-07	RELL1	RWR
ENSG00000182492	1	BGN	RWR
ENSG00000183283	0.195501	DAZAP2	RWR
ENSG00000183691	1	NOG	RWR
ENSG00000184384	0.160568	MAML2	RWR
ENSG00000184724	1	KRTAP6-1	RWR
ENSG00000184916	1	JAG2	RWR
ENSG00000185499	1	MUC1	RWR
ENSG00000185630	4.86528e-05	PBX1	RWR
ENSG00000185897	1	FFAR3	RWR
ENSG00000186153	1.70879e-11	WWOX	RWR
ENSG00000186868	3.26461e-20	MAPT	RWR
ENSG00000186970	1	KRTAP15-1	RWR
ENSG00000186977	1	KRTAP19-5	RWR
ENSG00000188153	1	COL4A5	RWR
ENSG00000188612	1	SUMO2	RWR
ENSG00000196378	1	ZNF34	RWR
ENSG00000196504	1	PRPF40A	RWR
ENSG00000196782	0.000966138	MAML3	RWR
ENSG00000196924	1	FLNA	RWR
ENSG00000197172	1	MAGEA6	RWR
ENSG00000197191	1	C9orf169	RWR
ENSG00000197565	1	COL4A6	RWR
ENSG00000198363	1	ASPH	RWR
ENSG00000198373	1	WWP2	RWR
ENSG00000198398	1	TMEM207	RWR
ENSG00000198719	1	DLL1	RWR
ENSG00000198756	0.181609	COLGALT2	RWR
ENSG00000204099	1	NEU4	RWR
ENSG00000204386	0	NEU1	RWR
ENSG00000204918	1	PRR20B	RWR
ENSG00000204919	1	PRR20A	RWR
ENSG00000206538	1	VGLL3	RWR
ENSG00000206561	4.81746e-05	COLQ	RWR
ENSG00000212899	1	KRTAP3-3	RWR
ENSG00000213593	0	TMX2	RWR
ENSG00000219200	1	RNASEK	RWR
ENSG00000221914	0.0415038	PPP2R2A	RWR
ENSG00000227151	1	PRR20D	RWR
ENSG00000229665	1	PRR20C	RWR
ENSG00000234278	1	PRR20E	RWR
ENSG00000244362	1	KRTAP19-7	RWR
ENSG00000265107	0.25	GJA5	RWR
ENSG00000272804	1	AP001067.1	RWR
ENSG00000274749	1	NA	RWR
ENSG00000283780	1	NA	RWR
ENSG00000004399	0.000246433	PLXND1	RWRH
ENSG00000005893	1	LAMP2	RWRH
ENSG00000008283	1	CYB561	RWRH
ENSG00000011422	1	PLAUR	RWRH
ENSG00000013293	1	SLC7A14	RWRH
ENSG00000013810	1	TACC3	RWRH
ENSG00000036565	0.163858	SLC18A1	RWRH
ENSG00000038945	6.80357e-06	MSR1	RWRH
ENSG00000056558	0.181609	TRAF1	RWRH
ENSG00000064419	0.18695	TNPO3	RWRH
ENSG00000065978	1	YBX1	RWRH
ENSG00000067560	1.29198e-06	RHOA	RWRH
ENSG00000072756	1	TRNT1	RWRH
ENSG00000079150	0.25	FKBP7	RWRH
ENSG00000079332	0.18695	SAR1A	RWRH
ENSG00000080815	0.177959	PSEN1	RWRH
ENSG00000083444	1	PLOD1	RWRH
ENSG00000084636	0.181609	COL16A1	RWRH
ENSG00000086159	0.035242	AQP6	RWRH
ENSG00000087085	1	ACHE	RWRH
ENSG00000087510	1	TFAP2C	RWRH
ENSG00000088682	1	COQ9	RWRH
ENSG00000091831	1.8787e-07	ESR1	RWRH
ENSG00000100393	0.25	EP300	RWRH
ENSG00000100473	1	COCH	RWRH
ENSG00000100504	0.0414654	PYGL	RWRH
ENSG00000101255	0.0873439	TRIB3	RWRH
ENSG00000101346	1	POFUT1	RWRH
ENSG00000101384	1	JAG1	RWRH
ENSG00000101966	1	XIAP	RWRH
ENSG00000104147	1	OIP5	RWRH
ENSG00000104964	0.000310328	AES	RWRH
ENSG00000105369	1	CD79A	RWRH
ENSG00000105518	1	TMEM205	RWRH
ENSG00000105991	1	HOXA1	RWRH
ENSG00000106049	0.0183937	HIBADH	RWRH
ENSG00000106153	0	CHCHD2	RWRH
ENSG00000106397	1	PLOD3	RWRH
ENSG00000107485	0.25	GATA3	RWRH
ENSG00000107859	1	PITX3	RWRH
ENSG00000107957	1.27318e-40	SH3PXD2A	RWRH
ENSG00000108561	1	C1QBP	RWRH
ENSG00000108733	1	PEX12	RWRH
ENSG00000110395	0.25	CBL	RWRH
ENSG00000110651	1	CD81	RWRH
ENSG00000110777	1	POU2AF1	RWRH
ENSG00000111450	1	STX2	RWRH
ENSG00000111676	0.0917517	ATN1	RWRH
ENSG00000112210	1	RAB23	RWRH
ENSG00000113645	2.13084e-09	WWC1	RWRH
ENSG00000114315	1	HES1	RWRH
ENSG00000115415	1	STAT1	RWRH
ENSG00000116962	0.164347	NID1	RWRH
ENSG00000117984	0.0908451	CTSD	RWRH
ENSG00000118402	0.0804547	ELOVL4	RWRH
ENSG00000119335	1	SET	RWRH
ENSG00000120149	1	MSX2	RWRH
ENSG00000120370	1	GORAB	RWRH
ENSG00000121060	1	TRIM25	RWRH
ENSG00000123349	1	PFDN5	RWRH
ENSG00000123384	9.85433e-05	LRP1	RWRH
ENSG00000123500	0.25	COL10A1	RWRH
ENSG00000124103	1	FAM209A	RWRH
ENSG00000125378	1	BMP4	RWRH
ENSG00000125965	0.211325	GDF5	RWRH
ENSG00000125991	1	ERGIC3	RWRH
ENSG00000126251	1	GPR42	RWRH
ENSG00000126787	4.1765e-06	DLGAP5	RWRH
ENSG00000126950	1	TMEM35	RWRH
ENSG00000128917	1	DLL4	RWRH
ENSG00000129084	0.0064	PSMA1	RWRH
ENSG00000129514	1	FOXA1	RWRH
ENSG00000130545	1	CRB3	RWRH
ENSG00000131737	1	KRT34	RWRH
ENSG00000131759	1.29756e-06	RARA	RWRH
ENSG00000132383	0.00205236	RPA1	RWRH
ENSG00000132703	1	APCS	RWRH
ENSG00000133265	1	HSPBP1	RWRH
ENSG00000134323	1	MYCN	RWRH
ENSG00000135018	1	UBQLN1	RWRH
ENSG00000136997	1	MYC	RWRH
ENSG00000137203	1	TFAP2A	RWRH
ENSG00000137845	1	ADAM10	RWRH
ENSG00000138083	1	SIX3	RWRH
ENSG00000138107	1	ACTR1A	RWRH
ENSG00000138646	1	HERC5	RWRH
ENSG00000138795	0.0206552	LEF1	RWRH
ENSG00000138798	1	EGF	RWRH
ENSG00000139637	1	C12orf10	RWRH
ENSG00000141867	0.0908451	BRD4	RWRH
ENSG00000142910	1	TINAGL1	RWRH
ENSG00000143093	1	STRIP1	RWRH
ENSG00000143198	1	MGST3	RWRH
ENSG00000143801	0.25	PSEN2	RWRH
ENSG00000143921	1	ABCG8	RWRH
ENSG00000144381	0.000111655	HSPD1	RWRH
ENSG00000145283	1	SLC10A6	RWRH
ENSG00000146425	1	DYNLT1	RWRH
ENSG00000146648	0.0197595	EGFR	RWRH
ENSG00000147155	1	EBP	RWRH
ENSG00000148110	1	HIATL1	RWRH
ENSG00000151715	1	TMEM45B	RWRH
ENSG00000152785	1	BMP3	RWRH
ENSG00000152952	0.211325	PLOD2	RWRH
ENSG00000155755	1	TMEM237	RWRH
ENSG00000157110	0.181609	RBPMS	RWRH
ENSG00000157554	9.42217e-15	ERG	RWRH
ENSG00000157613	0.00304042	CREB3L1	RWRH
ENSG00000157766	0.000309366	ACAN	RWRH
ENSG00000158014	1	SLC30A2	RWRH
ENSG00000159128	0.0020563	IFNGR2	RWRH
ENSG00000159216	4.68155e-06	RUNX1	RWRH
ENSG00000159377	1	PSMB4	RWRH
ENSG00000161021	1	MAML1	RWRH
ENSG00000162399	1	BSND	RWRH
ENSG00000163435	1	ELF3	RWRH
ENSG00000163762	1	TM4SF18	RWRH
ENSG00000163909	1	HEYL	RWRH
ENSG00000164442	1	CITED2	RWRH
ENSG00000164683	0	HEY1	RWRH
ENSG00000164690	1	SHH	RWRH
ENSG00000165120	0.25	SSMEM1	RWRH
ENSG00000166562	1	SEC11C	RWRH
ENSG00000166569	0.0824117	CPLX4	RWRH
ENSG00000166949	0.0107252	SMAD3	RWRH
ENSG00000167580	1	AQP2	RWRH
ENSG00000167653	1	PSCA	RWRH
ENSG00000168036	1	CTNNB1	RWRH
ENSG00000168214	7.73286e-05	RBPJ	RWRH
ENSG00000168476	1	REEP4	RWRH
ENSG00000168710	0.0908451	AHCYL1	RWRH
ENSG00000169083	1	AR	RWRH
ENSG00000169379	0.0861541	ARL13B	RWRH
ENSG00000169605	1	GKN1	RWRH
ENSG00000170266	0.161163	GLB1	RWRH
ENSG00000170345	0	FOS	RWRH
ENSG00000170365	1.46774e-26	SMAD1	RWRH
ENSG00000170370	1	EMX2	RWRH
ENSG00000170509	1	HSD17B13	RWRH
ENSG00000171135	1	JAGN1	RWRH
ENSG00000171611	1	PTCRA	RWRH
ENSG00000171812	0	COL8A2	RWRH
ENSG00000171864	0.0288344	PRND	RWRH
ENSG00000172073	1	TEX37	RWRH
ENSG00000172568	0.25	FNDC9	RWRH
ENSG00000172819	1	RARG	RWRH
ENSG00000174132	1	FAM174A	RWRH
ENSG00000175054	1	ATR	RWRH
ENSG00000175325	1	PROP1	RWRH
ENSG00000176125	1	UFSP1	RWRH
ENSG00000176946	0.195501	THAP4	RWRH
ENSG00000177300	1	CLDN22	RWRH
ENSG00000178826	1	TMEM139	RWRH
ENSG00000179363	1	TMEM31	RWRH
ENSG00000180089	1	TMEM86B	RWRH
ENSG00000181826	6.13092e-09	RELL1	RWRH
ENSG00000182492	1	BGN	RWRH
ENSG00000183283	0.195501	DAZAP2	RWRH
ENSG00000184384	0.00029794	MAML2	RWRH
ENSG00000184724	1	KRTAP6-1	RWRH
ENSG00000184916	1	JAG2	RWRH
ENSG00000184937	8.3778e-07	WT1	RWRH
ENSG00000185499	1	MUC1	RWRH
ENSG00000185630	5.05441e-08	PBX1	RWRH
ENSG00000185897	1	FFAR3	RWRH
ENSG00000186153	1.75539e-25	WWOX	RWRH
ENSG00000186868	3.69552e-23	MAPT	RWRH
ENSG00000186970	1	KRTAP15-1	RWRH
ENSG00000186977	1	KRTAP19-5	RWRH
ENSG00000188153	1	COL4A5	RWRH
ENSG00000188612	0	SUMO2	RWRH
ENSG00000196378	1	ZNF34	RWRH
ENSG00000196504	1	PRPF40A	RWRH
ENSG00000196782	1.64098e-05	MAML3	RWRH
ENSG00000196924	1	FLNA	RWRH
ENSG00000197191	1	C9orf169	RWRH
ENSG00000197565	1	COL4A6	RWRH
ENSG00000198363	2.9689e-08	ASPH	RWRH
ENSG00000198373	1	WWP2	RWRH
ENSG00000198398	1	TMEM207	RWRH
ENSG00000198719	1	DLL1	RWRH
ENSG00000198756	0.0873439	COLGALT2	RWRH
ENSG00000204099	1	NEU4	RWRH
ENSG00000204386	0	NEU1	RWRH
ENSG00000204918	1	PRR20B	RWRH
ENSG00000204919	1	PRR20A	RWRH
ENSG00000206538	1	VGLL3	RWRH
ENSG00000206561	8.57663e-14	COLQ	RWRH
ENSG00000212899	1	KRTAP3-3	RWRH
ENSG00000213593	0	TMX2	RWRH
ENSG00000219200	1	RNASEK	RWRH
ENSG00000221914	0.0415038	PPP2R2A	RWRH
ENSG00000227151	1	PRR20D	RWRH
ENSG00000229665	1	PRR20C	RWRH
ENSG00000234278	1	PRR20E	RWRH
ENSG00000244362	1	KRTAP19-7	RWRH
ENSG00000265107	0	GJA5	RWRH
ENSG00000272804	1	AP001067.1	RWRH
ENSG00000274749	1	NA	RWRH
ENSG00000283780	1	NA	RWRH

## Sheet: S3_GWAS_validation_snp_level
MarkerName	Allele1	Allele2	Freq1	Effect	StdErr	P.value	ensembl_gene_stable_id	fdr_pvalue	Algorithm
rs142495009	a	g	0.0332	0.1673	0.0827	0.04312	ENSG00000173473	0.0574639	Degree Centrality
rs2811757	a	g	0.2207	0.0534	0.0272	0.04925	ENSG00000127191	0.058201	Degree Centrality
rs4880163	a	g	0.7409	-0.0554	0.0257	0.03122	ENSG00000127191	0.0566939	Degree Centrality
rs7931291	a	g	0.4592	-0.0549	0.023	0.01712	ENSG00000129084	0.0530087	Degree Centrality
rs8176121	c	g	0.0293	0.1943	0.0925	0.03561	ENSG00000012048	0.0566939	Degree Centrality
rs12890225	t	c	0.4043	0.0511	0.0236	0.03006	ENSG00000100811	0.0566939	Degree Centrality
rs13096474	t	c	0.2612	-0.0613	0.0282	0.02944	ENSG00000067560	0.0566939	Degree Centrality
rs117824185	a	t	0.9411	-0.114	0.0506	0.02432	ENSG00000100030	0.0562743	Degree Centrality
rs3020300	a	t	0.5359	0.046	0.0227	0.0423	ENSG00000091831	0.0574639	Degree Centrality
rs2784088	a	g	0.7822	-0.0602	0.0273	0.0272	ENSG00000127191	0.0566939	Degree Centrality
rs115964768	t	g	0.0154	0.2525	0.1135	0.02615	ENSG00000082701	0.0566939	Degree Centrality
rs2830074	t	c	0.8946	-0.0901	0.0373	0.01561	ENSG00000142192	0.0528718	Degree Centrality
rs112029634	t	c	0.026	0.1585	0.0782	0.04276	ENSG00000140859	0.0574639	Degree Centrality
rs117206106	t	c	0.0357	0.1247	0.0649	0.05466	ENSG00000146648	0.0585834	Degree Centrality
rs75033015	a	t	0.9792	0.206	0.0991	0.03769	ENSG00000159216	0.0566939	Degree Centrality
rs141481452	c	g	0.0154	-0.2963	0.1384	0.03227	ENSG00000067369	0.0566939	Degree Centrality
rs4813683	t	c	0.9836	-0.2518	0.1284	0.04988	ENSG00000101266	0.0583112	Degree Centrality
rs144115432	t	c	0.9868	-0.2524	0.1311	0.0542	ENSG00000090487	0.0585336	Degree Centrality
rs16826532	t	c	0.0208	0.1984	0.0852	0.01981	ENSG00000070831	0.0538993	Degree Centrality
rs8073498	a	c	0.6032	-0.0454	0.0237	0.0557	ENSG00000141510	0.058828	Degree Centrality
rs75882958	t	c	0.9698	-0.1366	0.0711	0.05482	ENSG00000109971	0.0585834	Degree Centrality
rs456457	c	g	0.7342	-0.056	0.0265	0.03446	ENSG00000157554	0.0566939	Degree Centrality
rs1966342	a	g	0.1009	-0.1122	0.0393	0.00431	ENSG00000179295	0.0447988	Degree Centrality
rs13050284	a	g	0.4358	-0.0453	0.0233	0.05225	ENSG00000159216	0.0584676	Degree Centrality
rs128647	a	g	0.0355	0.1312	0.065	0.04337	ENSG00000142192	0.0574639	Degree Centrality
rs17835915	a	g	0.1546	0.0703	0.0319	0.02735	ENSG00000105568	0.0566939	Degree Centrality
rs112327557	a	g	0.0767	0.1323	0.0414	0.001383	ENSG00000168610	0.0425924	Degree Centrality
rs9895739	t	c	0.8309	-0.0625	0.0309	0.04301	ENSG00000177885	0.0574639	Degree Centrality
rs874421	c	g	0.9255	0.0934	0.0454	0.03963	ENSG00000105568	0.056872	Degree Centrality
rs151140040	t	c	0.9688	-0.1738	0.0913	0.05689	ENSG00000197122	0.0589678	Degree Centrality
rs862346	a	t	0.576	-0.0597	0.0231	0.009703	ENSG00000091831	0.0504558	Degree Centrality
rs114999638	t	c	0.059	0.112	0.051	0.02796	ENSG00000100030	0.0566939	Degree Centrality
rs851976	t	c	0.7206	-0.0545	0.0256	0.03287	ENSG00000091831	0.0566939	Degree Centrality
rs71508877	t	c	0.0287	0.2233	0.0912	0.01432	ENSG00000127191	0.0525172	Degree Centrality
rs142405292	a	g	0.9878	-0.3561	0.1691	0.03528	ENSG00000090487	0.0566939	Degree Centrality
rs851982	t	c	0.6039	-0.051	0.0231	0.02746	ENSG00000091831	0.0566939	Degree Centrality
rs387865	t	c	0.3015	0.0475	0.0249	0.05639	ENSG00000197256	0.0589678	Degree Centrality
rs6018091	a	c	0.1302	-0.0695	0.0367	0.05841	ENSG00000197122	0.0595477	Degree Centrality
rs2835136	c	g	0.981	-0.2674	0.1044	0.01046	ENSG00000159216	0.0508044	Degree Centrality
rs41285490	a	g	0.9784	0.271	0.1296	0.03647	ENSG00000080824	0.0566939	Degree Centrality
rs10283441	a	g	0.617	0.0719	0.028	0.01019	ENSG00000127191	0.0508044	Degree Centrality
rs72846612	t	c	0.9379	0.1345	0.052	0.009693	ENSG00000154229	0.0504558	Degree Centrality
rs114927772	a	t	0.9782	-0.2117	0.1004	0.03498	ENSG00000137210	0.0566939	Degree Centrality
rs2350359	a	g	0.1365	0.0667	0.0349	0.05625	ENSG00000116030	0.0589678	Degree Centrality
rs458465	a	t	0.7195	-0.0541	0.026	0.0372	ENSG00000157554	0.0566939	Degree Centrality
rs2575846	a	t	0.4766	-0.043	0.0226	0.05753	ENSG00000129084	0.0591296	Degree Centrality
rs2236658	t	c	0.9536	-0.1267	0.0563	0.02454	ENSG00000109971	0.0562743	Degree Centrality
rs2288249	a	g	0.0787	0.106	0.0416	0.01081	ENSG00000157613	0.0508044	Degree Centrality
rs4675338	a	g	0.9108	-0.1331	0.0411	0.001205	ENSG00000138443	0.0425924	Degree Centrality
rs2668532	t	c	0.4678	0.0439	0.023	0.05638	ENSG00000072201	0.0589678	Degree Centrality
rs8100048	a	t	0.0749	-0.1011	0.046	0.02813	ENSG00000105568	0.0566939	Degree Centrality
rs76406053	t	c	0.0208	-0.1975	0.099	0.04609	ENSG00000159216	0.0577894	Degree Centrality
rs9910663	a	g	0.4793	0.0471	0.0231	0.04176	ENSG00000154229	0.0572827	Degree Centrality
rs1285056	c	g	0.5967	-0.0619	0.026	0.01728	ENSG00000091831	0.0530087	Degree Centrality
rs76882916	a	g	0.9792	0.1976	0.099	0.04606	ENSG00000159216	0.0577894	Degree Centrality
rs150608801	t	g	0.9843	-0.3028	0.1411	0.03189	ENSG00000100109	0.0566939	Degree Centrality
rs117281225	t	c	0.036	0.1607	0.0641	0.0122	ENSG00000136238	0.0513341	Degree Centrality
rs58081397	t	c	0.7294	-0.0542	0.0256	0.03412	ENSG00000169398	0.0566939	Degree Centrality
rs3826653	t	g	0.1492	0.0684	0.0326	0.03578	ENSG00000105568	0.0566939	Degree Centrality
rs145233682	t	c	0.0109	0.5245	0.1934	0.006677	ENSG00000082701	0.0478482	Degree Centrality
rs34564115	t	c	0.3746	0.0532	0.0234	0.02275	ENSG00000129084	0.0561289	Degree Centrality
rs1091528	t	c	0.2077	0.0783	0.0286	0.006211	ENSG00000114107	0.0478482	Degree Centrality
rs78474304	c	g	0.0282	0.2927	0.0862	0.0006837	ENSG00000169375	0.0425924	Degree Centrality
rs34594722	t	g	0.125	-0.079	0.0409	0.0534	ENSG00000160207	0.0584894	Degree Centrality
rs12597046	t	c	0.1013	0.0897	0.0416	0.031	ENSG00000005339	0.0566939	Degree Centrality
rs1787439	t	c	0.0904	0.1065	0.0401	0.007873	ENSG00000142192	0.0478482	Degree Centrality
rs116941134	t	c	0.9792	0.1976	0.0991	0.04607	ENSG00000159216	0.0577894	Degree Centrality
rs11130190	t	c	0.2606	-0.0556	0.0287	0.05275	ENSG00000067560	0.0584894	Degree Centrality
rs78668368	t	c	0.9599	-0.2017	0.0774	0.00916	ENSG00000157554	0.0500882	Degree Centrality
rs8129061	t	c	0.5205	-0.0601	0.0237	0.01135	ENSG00000159216	0.0508044	Degree Centrality
rs3787642	t	c	0.0355	0.1712	0.0664	0.009916	ENSG00000142192	0.0506188	Degree Centrality
rs148500539	t	c	0.0244	-0.2419	0.1145	0.03458	ENSG00000012048	0.0566939	Degree Centrality
rs117125974	a	t	0.0207	0.2908	0.1173	0.01317	ENSG00000157554	0.0513341	Degree Centrality
rs9896465	a	g	0.0436	0.1571	0.0582	0.006951	ENSG00000177885	0.0478482	Degree Centrality
rs61185658	a	t	0.9609	-0.1712	0.0611	0.005105	ENSG00000090487	0.0459897	Degree Centrality
rs146168288	t	c	0.9822	-0.3099	0.1397	0.02655	ENSG00000159216	0.0566939	Degree Centrality
rs2504068	c	g	0.424	-0.0637	0.0246	0.009602	ENSG00000091831	0.0504558	Degree Centrality
rs117487564	t	c	0.0108	0.4442	0.1602	0.005557	ENSG00000157554	0.0471349	Degree Centrality
rs12918274	a	c	0.6197	-0.0568	0.0239	0.01761	ENSG00000103275	0.0530169	Degree Centrality
rs7276845	a	c	0.9454	-0.1279	0.0518	0.01362	ENSG00000142192	0.0515392	Degree Centrality
rs12818627	t	c	0.4195	-0.0473	0.0233	0.04278	ENSG00000197837	0.0574639	Degree Centrality
rs962170	a	g	0.2191	0.0541	0.0282	0.05543	ENSG00000159216	0.0587775	Degree Centrality
rs11755231	a	c	0.0227	0.1943	0.089	0.02895	ENSG00000196591	0.0566939	Degree Centrality
rs9900796	c	g	0.929	0.1285	0.0476	0.006991	ENSG00000154229	0.0478482	Degree Centrality
rs1529733	t	c	0.3585	0.0618	0.0238	0.009583	ENSG00000196235	0.0504558	Degree Centrality
rs7127254	t	c	0.2639	0.0546	0.0257	0.03373	ENSG00000157613	0.0566939	Degree Centrality
rs73168372	t	c	0.8952	-0.0903	0.0374	0.01568	ENSG00000142192	0.0528853	Degree Centrality
rs72846607	t	c	0.0628	-0.1326	0.0529	0.01211	ENSG00000154229	0.0513341	Degree Centrality
rs140697	a	g	0.1051	-0.0826	0.0387	0.03302	ENSG00000129071	0.0566939	Degree Centrality
rs16826458	a	g	0.0208	0.2008	0.0852	0.01842	ENSG00000070831	0.0534404	Degree Centrality
rs16959879	t	c	0.4793	0.047	0.0231	0.04233	ENSG00000154229	0.0574639	Degree Centrality
rs78020509	a	g	0.9387	-0.1247	0.0474	0.008566	ENSG00000118058	0.0487149	Degree Centrality
rs1882766	t	c	0.2974	0.0486	0.0255	0.05675	ENSG00000159216	0.0589678	Degree Centrality
rs144309858	t	c	0.0154	0.2779	0.1105	0.01191	ENSG00000132938	0.0512937	Degree Centrality
rs150335405	c	g	0.0144	0.3109	0.1322	0.01869	ENSG00000124074	0.0537856	Degree Centrality
rs9757181	a	g	0.2827	-0.0615	0.0283	0.02962	ENSG00000067560	0.0566939	Degree Centrality
rs73766730	a	t	0.9873	-0.3563	0.1365	0.009076	ENSG00000010810	0.0500882	Degree Centrality
rs62259944	a	g	0.2582	-0.0652	0.0285	0.02205	ENSG00000067560	0.0557291	Degree Centrality
rs2575823	a	c	0.6241	0.0514	0.0234	0.02781	ENSG00000129084	0.0566939	Degree Centrality
rs2205049	t	c	0.4167	0.0549	0.0237	0.02073	ENSG00000159216	0.0549383	Degree Centrality
rs9892140	a	g	0.4103	0.0504	0.0235	0.03208	ENSG00000154229	0.0566939	Degree Centrality
rs2830070	t	c	0.8947	-0.0905	0.0373	0.01519	ENSG00000142192	0.0525692	Degree Centrality
rs7139363	a	g	0.2252	-0.0644	0.0278	0.02058	ENSG00000066117	0.0548118	Degree Centrality
rs6511697	c	g	0.9306	-0.0936	0.0451	0.03782	ENSG00000105401	0.0566939	Degree Centrality
rs7810035	t	g	0.0117	0.2929	0.1476	0.04721	ENSG00000146648	0.0581365	Degree Centrality
rs9984958	a	t	0.4399	0.0451	0.0232	0.05206	ENSG00000157554	0.0584676	Degree Centrality
rs74933773	t	c	0.759	-0.0534	0.0265	0.04332	ENSG00000154229	0.0574639	Degree Centrality
rs116011837	t	g	0.0179	0.3841	0.1648	0.01972	ENSG00000204256	0.0538993	Degree Centrality
rs56200899	a	g	0.2902	0.0554	0.0251	0.02729	ENSG00000169398	0.0566939	Degree Centrality
rs147884186	a	c	0.0145	0.3206	0.1308	0.01426	ENSG00000135018	0.0525172	Degree Centrality
rs4645959	a	g	0.9627	-0.1675	0.0695	0.016	ENSG00000136997	0.0529981	Degree Centrality
rs4880159	t	c	0.258	0.0551	0.0258	0.03261	ENSG00000127191	0.0566939	Degree Centrality
rs12662129	a	g	0.8922	0.1184	0.0383	0.001986	ENSG00000112062	0.0447988	Degree Centrality
rs11079663	t	c	0.2734	0.0714	0.0263	0.006721	ENSG00000154229	0.0478482	Degree Centrality
rs117798417	t	c	0.0104	0.5077	0.1755	0.003823	ENSG00000132938	0.0447988	Degree Centrality
rs7107305	a	g	0.9406	-0.1215	0.048	0.01132	ENSG00000118058	0.0508044	Degree Centrality
rs9915435	t	c	0.4102	0.0509	0.0235	0.03061	ENSG00000154229	0.0566939	Degree Centrality
rs13046773	t	c	0.033	0.1397	0.0677	0.03903	ENSG00000159216	0.0568291	Degree Centrality
rs78227011	t	c	0.0208	-0.1975	0.0991	0.04627	ENSG00000159216	0.0577894	Degree Centrality
rs77487830	a	g	0.9594	-0.1329	0.0597	0.02595	ENSG00000118058	0.0566939	Degree Centrality
rs367820	c	g	0.5452	-0.0631	0.0253	0.01246	ENSG00000104964	0.0513341	Degree Centrality
rs148720637	t	c	0.0191	-0.2655	0.1374	0.05338	ENSG00000091831	0.0584894	Degree Centrality
rs4955412	a	c	0.5706	-0.0788	0.0249	0.001565	ENSG00000067560	0.0425924	Degree Centrality
rs80329903	t	c	0.059	0.1117	0.0509	0.02819	ENSG00000100030	0.0566939	Degree Centrality
rs35502498	a	g	0.8039	0.0592	0.0299	0.04732	ENSG00000154229	0.0581365	Degree Centrality
rs8069022	a	c	0.8134	0.0728	0.03	0.0153	ENSG00000154229	0.0525692	Degree Centrality
rs59177278	t	c	0.0541	0.1249	0.0514	0.0152	ENSG00000142192	0.0525692	Degree Centrality
rs72846677	t	c	0.062	-0.1289	0.0515	0.01227	ENSG00000154229	0.0513341	Degree Centrality
rs2830009	c	g	0.9641	-0.1579	0.0662	0.01705	ENSG00000142192	0.0530087	Degree Centrality
rs17828760	t	g	0.9712	-0.1842	0.093	0.04764	ENSG00000091831	0.0581365	Degree Centrality
rs45504595	t	c	0.0545	0.1323	0.052	0.01095	ENSG00000142192	0.0508044	Degree Centrality
rs10401064	a	t	0.5911	-0.0506	0.0235	0.03115	ENSG00000154229	0.0566939	Degree Centrality
rs118089365	t	c	0.0193	0.1953	0.0917	0.03326	ENSG00000103275	0.0566939	Degree Centrality
rs12054797	t	c	0.2526	-0.0563	0.0274	0.0395	ENSG00000113580	0.056872	Degree Centrality
rs2494748	t	c	0.5868	-0.0681	0.0285	0.01699	ENSG00000142208	0.0530087	Degree Centrality
rs78298407	t	g	0.1108	-0.1076	0.0374	0.00406	ENSG00000112062	0.0447988	Degree Centrality
rs147294965	a	g	0.0237	0.1923	0.0814	0.01814	ENSG00000091831	0.0530589	Degree Centrality
rs2590773	a	g	0.1749	0.0603	0.0302	0.0455	ENSG00000072201	0.0577144	Degree Centrality
rs6094509	a	g	0.8127	0.0645	0.0303	0.0333	ENSG00000197122	0.0566939	Degree Centrality
rs2456774	t	c	0.7591	0.0637	0.027	0.01806	ENSG00000170312	0.0530589	Degree Centrality
rs10482971	t	c	0.1048	0.0889	0.0374	0.01746	ENSG00000142192	0.0530087	Degree Centrality
rs11791261	a	g	0.12	0.072	0.036	0.04513	ENSG00000097007	0.0577144	Degree Centrality
rs111695625	a	t	0.0175	0.2728	0.1385	0.04887	ENSG00000151702	0.0581365	Degree Centrality
rs143140069	t	g	0.9412	-0.1139	0.0509	0.02516	ENSG00000100030	0.0565828	Degree Centrality
rs4788888	t	g	0.0448	0.1673	0.0581	0.003995	ENSG00000177885	0.0447988	Degree Centrality
rs9974096	a	t	0.353	-0.0488	0.0243	0.0441	ENSG00000142192	0.0574639	Degree Centrality
rs56825447	a	g	0.5286	-0.0448	0.0231	0.053	ENSG00000141867	0.0584894	Degree Centrality
rs116847037	a	c	0.9826	-0.2007	0.0962	0.03697	ENSG00000142192	0.0566939	Degree Centrality
rs16959257	a	g	0.0424	0.1334	0.0633	0.03511	ENSG00000154229	0.0566939	Degree Centrality
rs10425393	t	c	0.8549	0.0771	0.0336	0.02175	ENSG00000105568	0.0557291	Degree Centrality
rs130052	t	c	0.8951	-0.1022	0.0417	0.01424	ENSG00000005339	0.0525172	Degree Centrality
rs11085384	t	g	0.975	0.4258	0.1575	0.006878	ENSG00000127445	0.0478482	Degree Centrality
rs4300682	t	c	0.9564	-0.158	0.0582	0.006665	ENSG00000177885	0.0478482	Degree Centrality
rs79930184	a	g	0.9811	-0.2038	0.0952	0.03235	ENSG00000131791	0.0566939	Degree Centrality
rs148762813	t	c	0.0155	0.2363	0.108	0.02863	ENSG00000071051	0.0566939	Degree Centrality
rs2836578	t	c	0.1742	0.0842	0.0307	0.006159	ENSG00000157554	0.0478482	Degree Centrality
rs4855877	t	c	0.5707	-0.0722	0.0248	0.003552	ENSG00000067560	0.0447988	Degree Centrality
rs6773518	a	c	0.4267	0.079	0.025	0.001585	ENSG00000067560	0.0425924	Degree Centrality
rs9332852	t	c	0.0599	0.1328	0.0479	0.005578	ENSG00000118058	0.0471349	Degree Centrality
rs77023119	t	c	0.9783	-0.2034	0.1037	0.04978	ENSG00000172530	0.0583112	Degree Centrality
rs9906793	t	c	0.1691	0.0614	0.0309	0.04704	ENSG00000177885	0.058062	Degree Centrality
rs4880074	a	g	0.8156	-0.0809	0.0304	0.007878	ENSG00000127191	0.0478482	Degree Centrality
rs4880162	t	c	0.741	-0.0554	0.0257	0.03118	ENSG00000127191	0.0566939	Degree Centrality
rs17443584	a	g	0.956	-0.1507	0.0583	0.009689	ENSG00000097007	0.0504558	Degree Centrality
rs3737416	t	c	0.0354	0.1254	0.0649	0.05332	ENSG00000142192	0.0584894	Degree Centrality
rs184482140	a	g	0.0133	0.3994	0.1841	0.03008	ENSG00000136238	0.0566939	Degree Centrality
rs10002285	t	c	0.9349	-0.0923	0.049	0.0598	ENSG00000072201	0.0599059	Degree Centrality
rs111615300	a	g	0.9861	-0.3326	0.1161	0.004165	ENSG00000138443	0.0447988	Degree Centrality
rs183550834	t	c	0.1016	0.1714	0.0732	0.01927	ENSG00000071051	0.0538358	Degree Centrality
rs73035432	t	c	0.8187	-0.0893	0.0296	0.002593	ENSG00000196235	0.0447988	Degree Centrality
rs12547161	a	c	0.2982	0.0531	0.0249	0.03282	ENSG00000169398	0.0566939	Degree Centrality
rs2982559	a	g	0.5618	0.0544	0.0229	0.01738	ENSG00000091831	0.0530087	Degree Centrality
rs2276074	c	g	0.0459	0.1227	0.0565	0.02989	ENSG00000109971	0.0566939	Degree Centrality
rs58418704	t	c	0.5666	0.0586	0.0231	0.01121	ENSG00000090487	0.0508044	Degree Centrality
rs9979888	t	c	0.2685	0.0635	0.0261	0.01488	ENSG00000157554	0.0525692	Degree Centrality
rs77479809	a	g	0.0209	0.2083	0.0917	0.02308	ENSG00000196591	0.0562743	Degree Centrality
rs138229381	t	g	0.9551	-0.2043	0.0758	0.00705	ENSG00000082701	0.0478482	Degree Centrality
rs62120667	a	c	0.8193	-0.0851	0.0297	0.004223	ENSG00000196235	0.0447988	Degree Centrality
rs62142809	a	g	0.0689	0.1202	0.0574	0.03633	ENSG00000115904	0.0566939	Degree Centrality
rs62521882	a	g	0.2704	0.0531	0.0256	0.03804	ENSG00000169398	0.0567616	Degree Centrality
rs9980524	a	g	0.8242	-0.0858	0.0299	0.004117	ENSG00000157554	0.0447988	Degree Centrality
rs78802556	t	c	0.9767	-0.1974	0.0816	0.01553	ENSG00000091831	0.0528695	Degree Centrality
rs142743377	c	g	0.059	0.1162	0.0506	0.02172	ENSG00000100030	0.0557291	Degree Centrality
rs62152231	a	g	0.9552	0.126	0.0615	0.04069	ENSG00000071051	0.0570432	Degree Centrality
rs45482998	a	g	0.9853	-0.3743	0.1243	0.00261	ENSG00000067369	0.0447988	Degree Centrality
rs2834912	t	g	0.2808	-0.0572	0.026	0.02802	ENSG00000159216	0.0566939	Degree Centrality
rs62070398	a	g	0.9414	0.1316	0.053	0.01303	ENSG00000154229	0.0513341	Degree Centrality
rs1963988	t	c	0.0767	0.1336	0.0413	0.001208	ENSG00000168610	0.0425924	Degree Centrality
rs73047171	a	t	0.0169	0.2599	0.1337	0.05189	ENSG00000075624	0.0584676	Degree Centrality
rs150498232	a	g	0.9725	-0.1987	0.0987	0.04416	ENSG00000159216	0.0574639	Degree Centrality
rs9891234	a	c	0.1866	-0.0742	0.03	0.01346	ENSG00000154229	0.0513341	Degree Centrality
rs183038581	a	g	0.9839	-0.2861	0.1319	0.03005	ENSG00000104447	0.0566939	Degree Centrality
rs4816505	t	c	0.8835	-0.0714	0.0362	0.04827	ENSG00000159216	0.0581365	Degree Centrality
rs2830058	t	c	0.8951	-0.0904	0.0374	0.01556	ENSG00000142192	0.0528695	Degree Centrality
rs187545955	a	c	0.0134	0.2642	0.1353	0.05082	ENSG00000151702	0.0584676	Degree Centrality
rs141492285	a	g	0.0589	0.1156	0.0506	0.02238	ENSG00000100030	0.0557291	Degree Centrality
rs4567138	a	g	0.7369	-0.0496	0.0256	0.0526	ENSG00000127191	0.0584894	Degree Centrality
rs4789184	a	g	0.1705	0.0621	0.0307	0.04331	ENSG00000177885	0.0574639	Degree Centrality
rs62144168	t	c	0.0878	0.0867	0.0437	0.04711	ENSG00000105618	0.058115	Degree Centrality
rs11155808	a	c	0.5257	0.0592	0.0235	0.01169	ENSG00000091831	0.0510455	Degree Centrality
rs113867359	t	c	0.6252	0.0468	0.0242	0.05341	ENSG00000157554	0.0584894	Degree Centrality
rs11079666	a	t	0.5248	-0.0534	0.0234	0.0226	ENSG00000154229	0.0558874	Degree Centrality
rs80115477	a	g	0.0208	-0.198	0.0991	0.04564	ENSG00000159216	0.0577144	Degree Centrality
rs17879377	t	c	0.0535	0.1041	0.0538	0.05293	ENSG00000141510	0.0584894	Degree Centrality
rs2742149	t	c	0.5221	-0.0486	0.0231	0.03503	ENSG00000159216	0.0566939	Degree Centrality
rs77535829	t	c	0.0406	0.1333	0.0597	0.02552	ENSG00000118058	0.0566939	Degree Centrality
rs9978790	a	g	0.9059	-0.1041	0.0396	0.008524	ENSG00000142192	0.0486791	Degree Centrality
rs2448348	a	g	0.759	0.0569	0.027	0.03465	ENSG00000170312	0.0566939	Degree Centrality
rs77204538	a	g	0.0527	0.1109	0.0577	0.05463	ENSG00000154229	0.0585834	Degree Centrality
rs72838209	a	g	0.0657	-0.1286	0.0498	0.009837	ENSG00000154229	0.0504558	Degree Centrality
rs7152879	t	c	0.9308	0.0949	0.0471	0.04384	ENSG00000125952	0.0574639	Degree Centrality
rs114513097	a	g	0.941	-0.1112	0.0509	0.02878	ENSG00000100030	0.0566939	Degree Centrality
rs72743421	t	c	0.9367	-0.1117	0.0508	0.02788	ENSG00000166949	0.0566939	Degree Centrality
rs149715713	a	c	0.059	0.1142	0.0508	0.02456	ENSG00000100030	0.0562743	Degree Centrality
rs6018256	t	c	0.9104	0.0995	0.0458	0.02973	ENSG00000197122	0.0566939	Degree Centrality
rs429338	a	t	0.0355	0.1273	0.0667	0.05631	ENSG00000142192	0.0589678	Degree Centrality
rs150391948	a	g	0.9831	0.3462	0.1385	0.01243	ENSG00000204628	0.0513341	Degree Centrality
rs78183096	a	g	0.0162	0.2521	0.1172	0.03142	ENSG00000091831	0.0566939	Degree Centrality
rs145106547	a	g	0.9508	-0.2512	0.0944	0.007794	ENSG00000172530	0.0478482	Degree Centrality
rs76329692	t	g	0.0208	-0.1931	0.0999	0.05326	ENSG00000159216	0.0584894	Degree Centrality
rs2835099	t	c	0.0355	0.1346	0.065	0.03842	ENSG00000159216	0.0567616	Degree Centrality
rs78663758	t	c	0.9792	0.2054	0.0991	0.03826	ENSG00000159216	0.0567616	Degree Centrality
rs8134849	a	t	0.4416	-0.0441	0.0233	0.05809	ENSG00000159216	0.0594487	Degree Centrality
rs2668528	t	c	0.2043	0.0608	0.0284	0.03227	ENSG00000072201	0.0566939	Degree Centrality
rs142810853	a	g	0.0132	0.363	0.1306	0.005444	ENSG00000075624	0.0470643	Degree Centrality
rs2504067	a	g	0.4746	0.0576	0.0232	0.01286	ENSG00000091831	0.0513341	Degree Centrality
rs9907367	t	c	0.4098	0.0503	0.0235	0.03221	ENSG00000154229	0.0566939	Degree Centrality
rs773448	a	g	0.5416	-0.044	0.0233	0.05849	ENSG00000114107	0.0595477	Degree Centrality
rs118180694	t	c	0.9864	0.3578	0.1842	0.05205	ENSG00000104447	0.0584676	Degree Centrality
rs76246800	a	g	0.9697	0.1867	0.0801	0.0198	ENSG00000166949	0.0538993	Degree Centrality
rs77023248	a	g	0.9555	-0.1452	0.0711	0.04117	ENSG00000154229	0.0571504	Degree Centrality
rs117642098	t	c	0.0173	0.3939	0.1489	0.008165	ENSG00000110395	0.0481611	Degree Centrality
rs139657281	t	c	0.0132	0.4618	0.1449	0.001434	ENSG00000132383	0.0425924	Degree Centrality
rs140309818	t	c	0.023	0.1877	0.0821	0.02225	ENSG00000091831	0.0557291	Degree Centrality
rs8077110	a	g	0.4793	0.0465	0.0231	0.04441	ENSG00000154229	0.0575665	Degree Centrality
rs112508540	c	g	0.0791	0.1088	0.0484	0.02458	ENSG00000171453	0.0562743	Degree Centrality
rs61780492	t	c	0.9841	-0.3331	0.1373	0.01524	ENSG00000004487	0.0525692	Degree Centrality
rs117501587	t	g	0.9489	-0.1087	0.0557	0.05106	ENSG00000154229	0.0584676	Degree Centrality
rs62216994	t	c	0.1628	0.0761	0.0321	0.01761	ENSG00000159216	0.0530169	Degree Centrality
rs62072560	a	g	0.7588	-0.0533	0.0265	0.04401	ENSG00000154229	0.0574639	Degree Centrality
rs74458426	t	c	0.0549	0.1062	0.0519	0.04071	ENSG00000105991	0.0570432	Degree Centrality
rs4880154	a	g	0.7352	-0.056	0.0258	0.0301	ENSG00000127191	0.0566939	Degree Centrality
rs80164229	a	c	0.0876	0.0969	0.0421	0.02152	ENSG00000156795	0.0557233	Degree Centrality
rs4341627	a	g	0.4303	-0.0488	0.0236	0.0386	ENSG00000132938	0.0567616	Degree Centrality
rs115669107	t	c	0.0589	0.1159	0.0506	0.02206	ENSG00000100030	0.0557291	Degree Centrality
rs62143396	a	g	0.0145	0.311	0.1435	0.0302	ENSG00000105618	0.0566939	Degree Centrality
rs2257065	a	c	0.0336	0.1414	0.0668	0.03435	ENSG00000159216	0.0566939	Degree Centrality
rs141823192	a	c	0.0134	0.3748	0.1421	0.008331	ENSG00000100811	0.0482748	Degree Centrality
rs17883029	c	g	0.9232	-0.133	0.0413	0.00129	ENSG00000168610	0.0425924	Degree Centrality
rs2279744	t	g	0.6375	-0.0485	0.0243	0.04571	ENSG00000135679	0.0577144	Degree Centrality
rs73223085	t	c	0.9655	-0.1639	0.0728	0.02442	ENSG00000160207	0.0562743	Degree Centrality
rs11927789	t	c	0.9669	-0.1524	0.079	0.05382	ENSG00000173473	0.0584894	Degree Centrality
rs12106486	t	c	0.9803	-0.1893	0.0913	0.03806	ENSG00000159216	0.0567616	Degree Centrality
rs2982554	a	c	0.4383	-0.0536	0.0228	0.01904	ENSG00000091831	0.0538358	Degree Centrality
rs60381302	t	c	0.0545	0.1301	0.052	0.01228	ENSG00000142192	0.0513341	Degree Centrality
rs73371471	a	c	0.9758	-0.1677	0.0803	0.03678	ENSG00000159216	0.0566939	Degree Centrality
rs622945	a	g	0.2861	-0.0585	0.0258	0.02335	ENSG00000165280	0.0562743	Degree Centrality
rs2053157	a	t	0.1706	0.0602	0.0307	0.04988	ENSG00000177885	0.0583112	Degree Centrality
rs61758464	a	g	0.1523	0.1043	0.0384	0.006659	ENSG00000142208	0.0478482	Degree Centrality
rs1782978	a	g	0.9072	-0.1087	0.0397	0.006139	ENSG00000142192	0.0478482	Degree Centrality
rs3020346	t	c	0.4376	-0.0552	0.0229	0.01584	ENSG00000091831	0.0528853	Degree Centrality
rs117462132	a	c	0.9873	-0.3229	0.1657	0.05129	ENSG00000159216	0.0584676	Degree Centrality
rs11978532	t	c	0.8983	0.0856	0.0412	0.03784	ENSG00000135250	0.0566939	Degree Centrality
rs10426083	t	c	0.5263	-0.0442	0.0233	0.05759	ENSG00000141867	0.0591629	Degree Centrality
rs5028615	t	c	0.9173	-0.1035	0.0413	0.01215	ENSG00000157613	0.0513341	Degree Centrality
rs6446262	t	c	0.2612	-0.0636	0.0282	0.02407	ENSG00000067560	0.0562743	Degree Centrality
rs684562	t	c	0.2861	-0.0584	0.0258	0.02327	ENSG00000165280	0.0562743	Degree Centrality
rs2575840	t	c	0.378	-0.0459	0.0234	0.04987	ENSG00000129084	0.0583112	Degree Centrality
rs76356652	a	g	0.9411	-0.1188	0.0506	0.0188	ENSG00000100030	0.0537856	Degree Centrality
rs77097712	t	c	0.9259	-0.1035	0.0445	0.01989	ENSG00000177889	0.0539799	Degree Centrality
rs7839832	t	c	0.2978	0.0499	0.0249	0.04453	ENSG00000169398	0.0576176	Degree Centrality
rs11169270	a	g	0.3408	0.0812	0.0247	0.001005	ENSG00000066117	0.0425924	Degree Centrality
rs16826296	a	g	0.0206	0.1782	0.0862	0.03858	ENSG00000070831	0.0567616	Degree Centrality
rs113324485	t	g	0.0916	0.1003	0.0394	0.01093	ENSG00000149311	0.0508044	Degree Centrality
rs957944	a	g	0.5887	-0.048	0.024	0.04566	ENSG00000154229	0.0577144	Degree Centrality
rs6755690	c	g	0.6577	0.07	0.024	0.003499	ENSG00000116030	0.0447988	Degree Centrality
rs488730	a	g	0.2753	0.0568	0.0287	0.04748	ENSG00000137210	0.0581365	Degree Centrality
rs75964675	t	c	0.0208	-0.2053	0.0991	0.03839	ENSG00000159216	0.0567616	Degree Centrality
rs16993612	t	g	0.0214	0.2476	0.1137	0.02947	ENSG00000159216	0.0566939	Degree Centrality
rs1180313	a	g	0.0289	0.1603	0.0795	0.04365	ENSG00000106462	0.0574639	Degree Centrality
rs2158292	t	c	0.9001	0.1152	0.0394	0.003457	ENSG00000179295	0.0447988	Degree Centrality
rs74953440	t	g	0.9485	-0.1068	0.0554	0.05379	ENSG00000154229	0.0584894	Degree Centrality
rs3801426	t	c	0.6493	-0.0552	0.024	0.02135	ENSG00000106511	0.0557025	Degree Centrality
rs114300800	a	g	0.0369	0.2577	0.0824	0.001772	ENSG00000067560	0.0441764	Degree Centrality
rs7941217	t	c	0.0599	0.1336	0.0483	0.005684	ENSG00000118058	0.0471349	Degree Centrality
rs6899458	a	g	0.2382	0.0607	0.027	0.02474	ENSG00000091831	0.0562743	Degree Centrality
rs9320379	t	c	0.815	-0.0568	0.0301	0.05899	ENSG00000010810	0.0597141	Degree Centrality
rs61762570	t	c	0.0402	0.143	0.0654	0.02882	ENSG00000100030	0.0566939	Degree Centrality
rs62125455	t	c	0.08	-0.1686	0.0615	0.006068	ENSG00000104964	0.0478482	Degree Centrality
rs1158781	c	g	0.7798	-0.0543	0.0285	0.05696	ENSG00000159216	0.0589678	Degree Centrality
rs2830063	t	c	0.8956	-0.0895	0.0376	0.01746	ENSG00000142192	0.0530087	Degree Centrality
rs1369299	t	c	0.1548	0.0718	0.0315	0.02259	ENSG00000177885	0.0558874	Degree Centrality
rs2836526	t	c	0.1207	0.0727	0.0356	0.04137	ENSG00000157554	0.0571504	Degree Centrality
rs4807391	t	c	0.2282	-0.0784	0.0322	0.01481	ENSG00000104964	0.0525692	Degree Centrality
rs116548172	a	g	0.973	-0.1767	0.0805	0.02808	ENSG00000104897	0.0566939	Degree Centrality
rs4788892	a	g	0.1687	0.0634	0.0309	0.04023	ENSG00000177885	0.0569623	Degree Centrality
rs12323816	a	g	0.4048	0.0451	0.0236	0.05598	ENSG00000100811	0.05896	Degree Centrality
rs75622731	a	g	0.059	0.1123	0.0509	0.02741	ENSG00000100030	0.0566939	Degree Centrality
rs2784095	t	c	0.7821	-0.0607	0.0273	0.02622	ENSG00000127191	0.0566939	Degree Centrality
rs9302989	a	g	0.8451	-0.0761	0.0318	0.01682	ENSG00000177885	0.0530087	Degree Centrality
rs9892086	t	c	0.1875	-0.0727	0.0301	0.01588	ENSG00000154229	0.0528853	Degree Centrality
rs1800755	a	c	0.0107	-0.5637	0.2724	0.03854	ENSG00000149311	0.0567616	Degree Centrality
rs7958372	t	c	0.0995	-0.1156	0.0394	0.003384	ENSG00000179295	0.0447988	Degree Centrality
rs2699906	a	c	0.753	-0.0533	0.0271	0.04889	ENSG00000121879	0.0581365	Degree Centrality
rs62524104	a	g	0.2766	0.0495	0.0255	0.052	ENSG00000169398	0.0584676	Degree Centrality
rs2590770	a	g	0.1749	0.0607	0.0302	0.04434	ENSG00000072201	0.0575454	Degree Centrality
rs11945428	t	g	0.8087	-0.0643	0.0295	0.02924	ENSG00000072201	0.0566939	Degree Centrality
rs77879454	t	c	0.0522	0.1146	0.0551	0.03771	ENSG00000154229	0.0566939	Degree Centrality
rs191312004	a	g	0.0263	0.2577	0.0868	0.002992	ENSG00000100393	0.0447988	Degree Centrality
rs8176176	a	g	0.9842	-0.3597	0.1294	0.005425	ENSG00000012048	0.0470643	Degree Centrality
rs2835095	t	c	0.0358	0.1352	0.0646	0.0363	ENSG00000159216	0.0566939	Degree Centrality
rs76164243	a	g	0.063	-0.155	0.0687	0.02398	ENSG00000151702	0.0562743	Degree Centrality
rs72846606	t	c	0.0627	-0.1373	0.053	0.009562	ENSG00000154229	0.0504558	Degree Centrality
rs58415008	c	g	0.9455	-0.1332	0.052	0.0104	ENSG00000142192	0.0508044	Degree Centrality
rs77566005	t	g	0.9769	-0.1679	0.0817	0.04	ENSG00000159216	0.0569623	Degree Centrality
rs62070393	t	c	0.9415	0.1348	0.0527	0.01055	ENSG00000154229	0.0508044	Degree Centrality
rs2590779	a	g	0.2059	0.0591	0.0284	0.03775	ENSG00000072201	0.0566939	Degree Centrality
rs188865138	t	c	0.0359	0.1582	0.0641	0.01357	ENSG00000136238	0.0514939	Degree Centrality
rs78999781	t	c	0.898	0.106	0.0393	0.007064	ENSG00000138443	0.0478482	Degree Centrality
rs3769487	a	g	0.9775	-0.1835	0.0836	0.02823	ENSG00000071051	0.0566939	Degree Centrality
rs143068606	a	t	0.9896	-0.4976	0.1762	0.004754	ENSG00000132938	0.0452096	Degree Centrality
rs2742148	a	c	0.424	0.0479	0.0233	0.03962	ENSG00000159216	0.056872	Degree Centrality
rs10408198	a	g	0.8176	-0.0894	0.0296	0.002529	ENSG00000196235	0.0447988	Degree Centrality
rs12450147	t	c	0.4099	0.0502	0.0235	0.03235	ENSG00000154229	0.0566939	Degree Centrality
rs10766183	t	c	0.3992	-0.053	0.0239	0.02655	ENSG00000129084	0.0566939	Degree Centrality
rs59454198	t	g	0.067	0.1138	0.0506	0.02462	ENSG00000091831	0.0562743	Degree Centrality
rs36116434	t	g	0.9838	-0.2387	0.0969	0.01376	ENSG00000124181	0.0515759	Degree Centrality
rs2835090	a	c	0.9662	-0.1408	0.0667	0.03482	ENSG00000159216	0.0566939	Degree Centrality
rs59710679	t	c	0.8156	-0.0646	0.0308	0.0361	ENSG00000159216	0.0566939	Degree Centrality
rs45506891	a	c	0.1039	0.0951	0.0376	0.0115	ENSG00000142192	0.0508044	Degree Centrality
rs12452328	t	c	0.5901	-0.0501	0.0235	0.03268	ENSG00000154229	0.0566939	Degree Centrality
rs3372	a	g	0.3617	0.0513	0.0241	0.03347	ENSG00000172977	0.0566939	Degree Centrality
rs192987524	c	g	0.0129	0.3644	0.1656	0.02783	ENSG00000132938	0.0566939	Degree Centrality
rs2590810	t	c	0.7702	-0.0614	0.0275	0.02561	ENSG00000072201	0.0566939	Degree Centrality
rs611134	t	c	0.4496	0.0445	0.023	0.05267	ENSG00000114107	0.0584894	Degree Centrality
rs139185674	t	c	0.0127	0.3275	0.17	0.05399	ENSG00000173473	0.0584894	Degree Centrality
rs2597187	c	g	0.3756	-0.045	0.0234	0.05467	ENSG00000129084	0.0585834	Degree Centrality
rs75258010	a	t	0.0209	-0.2067	0.0991	0.03703	ENSG00000159216	0.0566939	Degree Centrality
rs185907285	c	g	0.0101	0.4157	0.203	0.04055	ENSG00000115904	0.0570093	Degree Centrality
rs116556413	a	g	0.0217	0.1807	0.0849	0.03321	ENSG00000071051	0.0566939	Degree Centrality
rs28470843	t	c	0.5927	-0.0452	0.0235	0.05407	ENSG00000100811	0.0584894	Degree Centrality
rs78974440	a	g	0.2815	0.0481	0.0255	0.05872	ENSG00000169398	0.0595477	Degree Centrality
rs4955413	a	c	0.2682	-0.059	0.0283	0.03723	ENSG00000067560	0.0566939	Degree Centrality
rs2834829	a	g	0.9063	-0.081	0.0403	0.04433	ENSG00000159216	0.0575454	Degree Centrality
rs7047374	t	c	0.2617	0.0498	0.0256	0.05208	ENSG00000127191	0.0584676	Degree Centrality
rs629470	a	g	0.1611	0.0592	0.031	0.0564	ENSG00000118058	0.0589678	Degree Centrality
rs117933494	a	c	0.0227	0.1764	0.0842	0.03623	ENSG00000071051	0.0566939	Degree Centrality
rs925477	t	c	0.2454	0.0727	0.027	0.007042	ENSG00000072201	0.0478482	Degree Centrality
rs940045	a	g	0.7388	0.0555	0.0287	0.05338	ENSG00000067560	0.0584894	Degree Centrality
rs118030422	a	g	0.0162	0.2489	0.1168	0.0331	ENSG00000091831	0.0566939	Degree Centrality
rs500026	t	c	0.7461	-0.0551	0.0279	0.04799	ENSG00000137210	0.0581365	Degree Centrality
rs147589696	t	c	0.0121	0.4323	0.2236	0.05317	ENSG00000097007	0.0584894	Degree Centrality
rs8101364	a	g	0.1459	-0.0706	0.0333	0.03395	ENSG00000105568	0.0566939	Degree Centrality
rs78640497	c	g	0.8879	-0.0764	0.0385	0.0475	ENSG00000112559	0.0581365	Degree Centrality
rs45627138	t	c	0.1054	0.0906	0.0371	0.01471	ENSG00000142192	0.0525692	Degree Centrality
rs35810462	a	g	0.417	0.0573	0.0237	0.01566	ENSG00000154229	0.0528853	Degree Centrality
rs28465589	c	g	0.1761	0.0857	0.03	0.004269	ENSG00000157554	0.0447988	Degree Centrality
rs11023274	a	g	0.0438	0.127	0.0575	0.02719	ENSG00000129084	0.0566939	Degree Centrality
rs3213066	c	g	0.1012	0.1048	0.0381	0.005908	ENSG00000170312	0.0477991	Degree Centrality
rs7650254	a	t	0.7768	0.1062	0.0448	0.01777	ENSG00000067560	0.0530589	Degree Centrality
rs8074207	a	t	0.773	-0.0543	0.0273	0.04671	ENSG00000132383	0.057955	Degree Centrality
rs148643334	t	c	0.9413	-0.1279	0.0483	0.008044	ENSG00000118058	0.0481611	Degree Centrality
rs11079664	a	g	0.4123	0.0528	0.0235	0.02465	ENSG00000154229	0.0562743	Degree Centrality
rs141295014	t	c	0.9417	-0.1125	0.051	0.02744	ENSG00000100030	0.0566939	Degree Centrality
rs9978236	t	c	0.8369	-0.0796	0.0318	0.01229	ENSG00000159216	0.0513341	Degree Centrality
rs6939642	t	c	0.0649	0.1079	0.0509	0.03382	ENSG00000091831	0.0566939	Degree Centrality
rs4905942	c	g	0.5992	-0.0442	0.0235	0.05975	ENSG00000100811	0.0599059	Degree Centrality
rs909443	t	c	0.962	-0.1226	0.0624	0.04959	ENSG00000159216	0.0582698	Degree Centrality
rs17124219	t	c	0.985	-0.3619	0.1307	0.005641	ENSG00000086159	0.0471349	Degree Centrality
rs61758556	a	t	0.8487	-0.1085	0.0385	0.004802	ENSG00000142208	0.0452096	Degree Centrality
rs146585339	a	g	0.0243	0.1732	0.081	0.03247	ENSG00000145675	0.0566939	Degree Centrality
rs76651078	a	g	0.0587	0.138	0.0489	0.00481	ENSG00000118058	0.0452096	Degree Centrality
rs7124343	t	g	0.5689	-0.0535	0.0234	0.0221	ENSG00000129084	0.0557291	Degree Centrality
rs11129892	a	c	0.894	-0.0842	0.0424	0.04723	ENSG00000168036	0.0581365	Degree Centrality
rs76984943	t	c	0.9484	-0.1052	0.0537	0.05008	ENSG00000121879	0.0583838	Degree Centrality
rs17853963	a	g	0.0369	0.2005	0.0799	0.0121	ENSG00000157554	0.0513341	Degree Centrality
rs58419901	a	g	0.9475	-0.1038	0.0538	0.05393	ENSG00000166949	0.0584894	Degree Centrality
rs2836497	t	c	0.243	-0.0547	0.027	0.04275	ENSG00000157554	0.0574639	Degree Centrality
rs74357121	a	g	0.0231	0.2047	0.0892	0.02172	ENSG00000159216	0.0557291	Degree Centrality
rs72743474	t	c	0.0208	0.2219	0.0908	0.0145	ENSG00000166949	0.0525172	Degree Centrality
rs28446127	a	c	0.271	0.0559	0.0256	0.02918	ENSG00000157554	0.0566939	Degree Centrality
rs8069045	a	g	0.5897	-0.0514	0.0235	0.02868	ENSG00000154229	0.0566939	Degree Centrality
rs73005959	t	c	0.0398	0.1496	0.0722	0.03844	ENSG00000091831	0.0567616	Degree Centrality
rs7153665	a	g	0.4019	0.0583	0.0238	0.01439	ENSG00000100811	0.0525172	Degree Centrality
rs4393603	a	g	0.4128	0.0507	0.0235	0.03106	ENSG00000154229	0.0566939	Degree Centrality
rs11842724	t	c	0.9463	-0.1622	0.0518	0.001745	ENSG00000132938	0.0440151	Degree Centrality
rs191936138	a	c	0.9781	-0.2947	0.0824	0.0003514	ENSG00000151702	0.0425924	Degree Centrality
rs149300552	a	g	0.0114	0.3283	0.1564	0.03578	ENSG00000091831	0.0566939	Degree Centrality
rs147058023	a	g	0.0166	0.3161	0.1391	0.02301	ENSG00000159216	0.0562525	Degree Centrality
rs55693943	c	g	0.9734	-0.1635	0.0795	0.0396	ENSG00000177885	0.056872	Degree Centrality
rs8081512	a	g	0.4703	0.0559	0.0233	0.01652	ENSG00000154229	0.0530087	Degree Centrality
rs76131938	t	c	0.9698	0.191	0.0803	0.01741	ENSG00000166949	0.0530087	Degree Centrality
rs78290842	a	t	0.033	0.1505	0.0792	0.0574	ENSG00000173473	0.0591296	Degree Centrality
rs8069454	t	c	0.1866	-0.075	0.03	0.01255	ENSG00000154229	0.0513341	Degree Centrality
rs8058975	t	g	0.0194	0.1902	0.0915	0.03776	ENSG00000103275	0.0566939	Degree Centrality
rs9848659	t	c	0.8226	-0.0697	0.0297	0.01883	ENSG00000169379	0.0537856	Degree Centrality
rs78289576	a	g	0.9746	-0.2121	0.0976	0.02985	ENSG00000154229	0.0566939	Degree Centrality
rs62521881	t	c	0.2916	0.0552	0.025	0.02711	ENSG00000169398	0.0566939	Degree Centrality
rs62011260	t	g	0.383	0.0552	0.0239	0.02121	ENSG00000103275	0.0557025	Degree Centrality
rs76657211	t	c	0.0523	0.1406	0.0613	0.0218	ENSG00000113580	0.0557291	Degree Centrality
rs10875997	a	t	0.7725	0.0564	0.0276	0.04131	ENSG00000066117	0.0571504	Degree Centrality
rs59269050	t	c	0.3588	0.0636	0.0238	0.007631	ENSG00000196235	0.0478482	Degree Centrality
rs140739950	a	g	0.0544	0.1208	0.0528	0.0222	ENSG00000142192	0.0557291	Degree Centrality
rs8068777	a	g	0.4098	0.0499	0.0235	0.0336	ENSG00000154229	0.0566939	Degree Centrality
rs143042094	a	t	0.9857	-0.2872	0.132	0.0296	ENSG00000012048	0.0566939	Degree Centrality
rs2242793	t	c	0.839	0.0686	0.0336	0.04135	ENSG00000159216	0.0571504	Degree Centrality
rs62070391	a	g	0.0584	-0.1362	0.0528	0.009817	ENSG00000154229	0.0504558	Degree Centrality
rs117040541	a	c	0.9544	-0.1843	0.0623	0.003094	ENSG00000157554	0.0447988	Degree Centrality
rs34477091	t	c	0.0104	0.4103	0.1955	0.03581	ENSG00000156795	0.0566939	Degree Centrality
rs72846614	c	g	0.9379	0.1327	0.0518	0.01047	ENSG00000154229	0.0508044	Degree Centrality
rs2834834	t	c	0.8171	-0.0576	0.0296	0.0515	ENSG00000159216	0.0584676	Degree Centrality
rs79049012	a	c	0.9842	0.2843	0.1465	0.05223	ENSG00000067560	0.0584676	Degree Centrality
rs118149799	t	c	0.0589	0.1143	0.0507	0.02402	ENSG00000100030	0.0562743	Degree Centrality
rs3930008	c	g	0.4911	0.0745	0.0279	0.007487	ENSG00000104964	0.0478482	Degree Centrality
rs75010433	t	c	0.9768	-0.2161	0.0809	0.00755	ENSG00000091831	0.0478482	Degree Centrality
rs2242776	a	g	0.962	-0.1204	0.0623	0.05327	ENSG00000159216	0.0584894	Degree Centrality
rs5030502	t	c	0.0151	0.2454	0.1132	0.03015	ENSG00000175104	0.0566939	Degree Centrality
rs7028806	t	g	0.7383	-0.0518	0.0256	0.04311	ENSG00000127191	0.0574639	Degree Centrality
rs12983316	a	g	0.8322	-0.0693	0.0333	0.03727	ENSG00000127616	0.0566939	Degree Centrality
rs8128621	a	g	0.2048	0.0631	0.028	0.02412	ENSG00000157554	0.0562743	Degree Centrality
rs117982323	a	c	0.039	0.1815	0.0633	0.004128	ENSG00000142192	0.0447988	Degree Centrality
rs6792911	t	c	0.429	0.0787	0.0249	0.001606	ENSG00000067560	0.0425924	Degree Centrality
rs76321464	t	c	0.021	-0.203	0.0991	0.04045	ENSG00000159216	0.0569623	Degree Centrality
rs186431505	t	c	0.0113	0.3386	0.1703	0.0468	ENSG00000172530	0.0579995	Degree Centrality
rs62069941	a	g	0.0926	0.1101	0.0436	0.01145	ENSG00000154229	0.0508044	Degree Centrality
rs79461368	c	g	0.9381	0.1235	0.0508	0.01506	ENSG00000154229	0.0525692	Degree Centrality
rs12410188	a	t	0.2699	-0.0642	0.0265	0.01523	ENSG00000131791	0.0525692	Degree Centrality
rs113499824	t	g	0.9643	0.1686	0.0747	0.02406	ENSG00000179295	0.0562743	Degree Centrality
rs11651748	a	g	0.2889	-0.0644	0.0268	0.01644	ENSG00000154229	0.0530035	Degree Centrality
rs6516717	c	g	0.2171	0.0546	0.0279	0.05065	ENSG00000142192	0.0584676	Degree Centrality
rs10160597	a	g	0.3522	0.0478	0.0235	0.04237	ENSG00000129084	0.0574639	Degree Centrality
rs62375510	a	g	0.1676	0.0689	0.0315	0.02889	ENSG00000113580	0.0566939	Degree Centrality
rs9896805	a	g	0.0443	0.1843	0.0582	0.001556	ENSG00000177885	0.0425924	Degree Centrality
rs4789183	a	g	0.8307	-0.0606	0.0309	0.05001	ENSG00000177885	0.0583359	Degree Centrality
rs1293935	c	g	0.5775	-0.0546	0.0234	0.01977	ENSG00000091831	0.0538993	Degree Centrality
rs8129030	a	t	0.6298	-0.0728	0.0238	0.002208	ENSG00000159216	0.0447988	Degree Centrality
rs117480451	a	t	0.9792	0.2044	0.099	0.03906	ENSG00000159216	0.0568291	Degree Centrality
rs140660396	t	c	0.0135	0.2532	0.129	0.04968	ENSG00000010810	0.0582999	Degree Centrality
rs55676151	t	c	0.0369	0.1239	0.0652	0.05733	ENSG00000177885	0.0591224	Degree Centrality
rs16983557	a	c	0.1454	-0.0701	0.0333	0.03552	ENSG00000105568	0.0566939	Degree Centrality
rs4598853	a	g	0.573	0.0634	0.0233	0.00644	ENSG00000090487	0.0478482	Degree Centrality
rs11571948	a	g	0.0134	0.325	0.1603	0.04255	ENSG00000096401	0.0574639	Degree Centrality
rs41277434	a	c	0.9475	0.1104	0.0579	0.05641	ENSG00000106462	0.0589678	Degree Centrality
rs45568533	a	t	0.3587	0.0637	0.0239	0.007549	ENSG00000196235	0.0478482	Degree Centrality
rs145533598	a	g	0.0171	0.2266	0.1124	0.04369	ENSG00000132170	0.0574639	Degree Centrality
rs7280608	t	c	0.0246	0.2292	0.1016	0.02413	ENSG00000159216	0.0562743	Degree Centrality
rs1055080	a	g	0.0448	-0.127	0.0648	0.05016	ENSG00000125798	0.0583838	Degree Centrality
rs150998723	a	g	0.9787	-0.2828	0.1055	0.00733	ENSG00000182866	0.0478482	Degree Centrality
rs17292503	t	c	0.9856	-0.4515	0.1198	0.0001641	ENSG00000132383	0.0425924	Degree Centrality
rs2830001	a	g	0.0346	0.1423	0.0646	0.02749	ENSG00000142192	0.0566939	Degree Centrality
rs60393496	t	c	0.18	0.0779	0.0297	0.008622	ENSG00000157554	0.0488368	Degree Centrality
rs62070397	a	g	0.9414	0.1315	0.0528	0.01282	ENSG00000154229	0.0513341	Degree Centrality
rs117208727	a	g	0.0533	0.1647	0.0566	0.003603	ENSG00000157554	0.0447988	Degree Centrality
rs6501779	a	g	0.0445	0.1539	0.0579	0.00783	ENSG00000177885	0.0478482	Degree Centrality
rs74575485	a	g	0.0217	0.2128	0.0842	0.01152	ENSG00000091831	0.0508044	Degree Centrality
rs17227203	a	g	0.0416	-0.185	0.0763	0.01528	ENSG00000159216	0.0525692	Degree Centrality
rs2830093	t	c	0.8944	-0.0902	0.0372	0.01517	ENSG00000142192	0.0525692	Degree Centrality
rs117318436	a	g	0.9884	-0.459	0.1798	0.0107	ENSG00000154229	0.0508044	Degree Centrality
rs1913486	a	c	0.2004	0.0679	0.0299	0.02347	ENSG00000072201	0.0562743	Degree Centrality
rs574387	a	c	0.8286	-0.0605	0.0308	0.04966	ENSG00000118058	0.0582999	Degree Centrality
rs9747801	t	c	0.8311	-0.0626	0.0309	0.04266	ENSG00000177885	0.0574639	Degree Centrality
rs143128616	a	g	0.9414	0.137	0.0528	0.009474	ENSG00000154229	0.0504558	Degree Centrality
rs7216852	a	g	0.1871	-0.0676	0.03	0.02446	ENSG00000154229	0.0562743	Degree Centrality
rs2830015	a	g	0.9645	-0.1718	0.0663	0.009586	ENSG00000142192	0.0504558	Degree Centrality
rs76352911	a	g	0.0208	-0.1963	0.0993	0.04798	ENSG00000159216	0.0581365	Degree Centrality
rs2982555	a	c	0.436	-0.0551	0.0229	0.01615	ENSG00000091831	0.0529981	Degree Centrality
rs7941485	t	c	0.4785	-0.048	0.023	0.03688	ENSG00000129084	0.0566939	Degree Centrality
rs11911571	t	c	0.965	-0.1434	0.0698	0.0398	ENSG00000142192	0.0569594	Degree Centrality
rs9305564	t	c	0.1623	0.0799	0.0318	0.01199	ENSG00000159216	0.0512937	Degree Centrality
rs80312966	t	c	0.0209	-0.2062	0.0991	0.03739	ENSG00000159216	0.0566939	Degree Centrality
rs8130932	t	c	0.1922	0.0639	0.0302	0.03441	ENSG00000159216	0.0566939	Degree Centrality
rs4271839	t	c	0.9645	-0.1371	0.065	0.03487	ENSG00000159216	0.0566939	Degree Centrality
rs75513091	a	g	0.0125	0.473	0.1813	0.009088	ENSG00000097007	0.0500882	Degree Centrality
rs78796841	a	g	0.9766	-0.1906	0.0983	0.05242	ENSG00000091831	0.0584894	Degree Centrality
rs851996	t	c	0.4238	0.061	0.0231	0.0082	ENSG00000091831	0.0481611	Degree Centrality
rs10747039	a	g	0.7328	-0.0518	0.0258	0.04463	ENSG00000127191	0.0576208	Degree Centrality
rs71329087	t	c	0.0271	0.2367	0.1085	0.02912	ENSG00000159216	0.0566939	Degree Centrality
rs17595772	a	g	0.4298	0.0787	0.0249	0.001604	ENSG00000067560	0.0425924	Degree Centrality
rs56264428	t	c	0.0168	0.3859	0.1785	0.03066	ENSG00000166949	0.0566939	Degree Centrality
rs2117561	a	c	0.9553	-0.174	0.0569	0.002224	ENSG00000177885	0.0447988	Degree Centrality
rs9812360	t	c	0.2659	-0.065	0.0284	0.02179	ENSG00000067560	0.0557291	Degree Centrality
rs77715355	t	c	0.033	-0.1597	0.0803	0.0466	ENSG00000197122	0.0579191	Degree Centrality
rs2939950	t	c	0.7592	0.0629	0.027	0.01955	ENSG00000170312	0.0538993	Degree Centrality
rs4984808	t	c	0.6181	-0.0535	0.0239	0.02502	ENSG00000103275	0.0565052	Degree Centrality
rs12920612	t	c	0.1031	0.0942	0.0418	0.02434	ENSG00000005339	0.0562743	Degree Centrality
rs77584135	t	g	0.9206	0.11	0.046	0.01683	ENSG00000115904	0.0530087	Degree Centrality
rs79095971	t	c	0.9853	-0.2385	0.1149	0.03793	ENSG00000082701	0.0567098	Degree Centrality
rs11066301	a	g	0.5723	-0.1016	0.0236	1.602e-05	ENSG00000179295	0.0171734	Degree Centrality
rs34378191	c	g	0.964	-0.1588	0.0641	0.01317	ENSG00000136238	0.0513341	Degree Centrality
rs12913231	t	c	0.5706	0.0537	0.0232	0.0203	ENSG00000090487	0.054404	Degree Centrality
rs1904415	t	g	0.7594	0.0534	0.0275	0.05155	ENSG00000170312	0.0584676	Degree Centrality
rs4802030	t	c	0.358	0.0732	0.0239	0.002156	ENSG00000196235	0.0447988	Degree Centrality
rs909445	a	g	0.038	0.1225	0.0625	0.04994	ENSG00000159216	0.0583294	Degree Centrality
rs118084898	t	c	0.0258	-0.1894	0.0902	0.03571	ENSG00000159216	0.0566939	Degree Centrality
rs60513493	a	g	0.4299	0.047	0.0232	0.04235	ENSG00000114107	0.0574639	Degree Centrality
rs2811761	t	c	0.7823	-0.0601	0.0273	0.02778	ENSG00000127191	0.0566939	Degree Centrality
rs79280105	a	g	0.9881	-0.3663	0.1847	0.04735	ENSG00000114107	0.0581365	Degree Centrality
rs9904676	c	g	0.5902	-0.0478	0.0236	0.04259	ENSG00000154229	0.0574639	Degree Centrality
rs445208	t	c	0.5457	-0.0659	0.0255	0.009607	ENSG00000104964	0.0504558	Degree Centrality
rs141948177	a	g	0.0165	0.3787	0.1159	0.001089	ENSG00000091831	0.0425924	Degree Centrality
rs35137357	t	c	0.0446	0.151	0.0579	0.009107	ENSG00000097007	0.0500882	Degree Centrality
rs16959815	t	c	0.5897	-0.05	0.0235	0.03352	ENSG00000154229	0.0566939	Degree Centrality
rs62413725	t	c	0.9888	-0.2803	0.147	0.05653	ENSG00000010810	0.0589678	Degree Centrality
rs17194468	t	c	0.1171	0.116	0.0355	0.001089	ENSG00000138443	0.0425924	Degree Centrality
rs71330609	a	g	0.1702	-0.0745	0.0317	0.0187	ENSG00000159216	0.0537856	Degree Centrality
rs78662942	c	g	0.9792	0.2055	0.0991	0.03814	ENSG00000159216	0.0567616	Degree Centrality
rs16826283	c	g	0.0208	0.1978	0.0854	0.02057	ENSG00000070831	0.0548118	Degree Centrality
rs11023287	t	c	0.4806	0.0573	0.0238	0.01594	ENSG00000129084	0.052903	Degree Centrality
rs79703600	a	t	0.9791	0.2062	0.0991	0.03743	ENSG00000159216	0.0566939	Degree Centrality
rs17881032	a	g	0.0767	0.1326	0.0415	0.001382	ENSG00000168610	0.0425924	Degree Centrality
rs6499135	t	g	0.5453	0.0687	0.0242	0.004576	ENSG00000102974	0.0447988	Degree Centrality
rs146576912	t	c	0.0553	0.2163	0.0664	0.001131	ENSG00000197256	0.0425924	Degree Centrality
rs73168376	t	c	0.1044	0.0894	0.0376	0.01748	ENSG00000142192	0.0530087	Degree Centrality
rs9901434	a	g	0.1685	0.0619	0.031	0.04538	ENSG00000177885	0.0577144	Degree Centrality
rs3020340	a	g	0.72	-0.05	0.0255	0.05001	ENSG00000091831	0.0583359	Degree Centrality
rs35913950	a	g	0.9781	-0.2325	0.1013	0.02176	ENSG00000139687	0.0557291	Degree Centrality
rs35485952	t	c	0.0217	0.17	0.0862	0.04862	ENSG00000138443	0.0581365	Degree Centrality
rs5997096	t	c	0.4944	-0.051	0.025	0.04124	ENSG00000100109	0.0571504	Degree Centrality
rs4789177	c	g	0.0429	0.169	0.0591	0.004267	ENSG00000177885	0.0447988	Degree Centrality
rs2572292	a	g	0.2049	0.0602	0.0284	0.03368	ENSG00000072201	0.0566939	Degree Centrality
rs224416	a	g	0.2248	-0.057	0.0284	0.04478	ENSG00000125991	0.0576627	Degree Centrality
rs7643973	t	g	0.4494	0.0453	0.023	0.04903	ENSG00000114107	0.0581841	Degree Centrality
rs79559143	t	c	0.9694	0.1935	0.0788	0.01407	ENSG00000166949	0.0522809	Degree Centrality
rs61550041	a	t	0.0234	0.1665	0.082	0.04215	ENSG00000159216	0.0574639	Degree Centrality
rs62521898	t	c	0.7028	-0.0474	0.0249	0.05694	ENSG00000169398	0.0589678	Degree Centrality
rs75651044	a	c	0.0209	-0.2062	0.0991	0.03744	ENSG00000159216	0.0566939	Degree Centrality
rs79876012	t	c	0.9783	-0.2123	0.0842	0.01164	ENSG00000091831	0.0510351	Degree Centrality
rs1963333	a	g	0.4867	0.0501	0.0235	0.03311	ENSG00000154229	0.0566939	Degree Centrality
rs72948645	a	g	0.1333	0.074	0.0338	0.0287	ENSG00000196591	0.0566939	Degree Centrality
rs34691989	a	c	0.1249	-0.0806	0.0409	0.04887	ENSG00000160207	0.0581365	Degree Centrality
rs4789173	t	c	0.1552	0.0664	0.0315	0.03469	ENSG00000177885	0.0566939	Degree Centrality
rs9842132	a	g	0.2604	-0.0619	0.0282	0.02812	ENSG00000067560	0.0566939	Degree Centrality
rs17250680	a	g	0.9551	-0.131	0.0605	0.03029	ENSG00000127191	0.0566939	Degree Centrality
rs10172421	a	c	0.1189	0.1024	0.0361	0.004488	ENSG00000138443	0.0447988	Degree Centrality
rs59267791	t	c	0.9643	-0.1979	0.0978	0.04291	ENSG00000104897	0.0574639	Degree Centrality
rs79797870	a	g	0.0768	0.1339	0.0413	0.001171	ENSG00000168610	0.0425924	Degree Centrality
rs59157702	a	g	0.0538	0.1626	0.0518	0.001691	ENSG00000132938	0.0436808	Degree Centrality
rs2597183	t	c	0.3779	-0.045	0.0234	0.05437	ENSG00000129084	0.0585834	Degree Centrality
rs74019393	a	g	0.0157	0.288	0.0998	0.003926	ENSG00000090487	0.0447988	Degree Centrality
rs2575850	t	c	0.5666	-0.0574	0.0227	0.01154	ENSG00000129084	0.0508044	Degree Centrality
rs12665389	a	g	0.1108	-0.1203	0.0374	0.001298	ENSG00000112062	0.0425924	Degree Centrality
rs151166086	a	t	0.059	0.125	0.062	0.04391	ENSG00000154229	0.0574639	Degree Centrality
rs112990985	t	c	0.0134	0.2495	0.131	0.05679	ENSG00000090487	0.0589678	Degree Centrality
rs2448361	t	c	0.7478	0.0599	0.0266	0.02437	ENSG00000170312	0.0562743	Degree Centrality
rs113964512	t	c	0.0209	-0.206	0.0991	0.03759	ENSG00000159216	0.0566939	Degree Centrality
rs28615627	a	g	0.0946	0.0812	0.0397	0.04048	ENSG00000145358	0.0569623	Degree Centrality
rs62125457	a	g	0.413	0.0594	0.0313	0.05753	ENSG00000104964	0.0591296	Degree Centrality
rs10766188	t	c	0.6477	-0.0483	0.0236	0.04078	ENSG00000129084	0.0570432	Degree Centrality
rs7147770	c	g	0.4011	0.0458	0.0234	0.05031	ENSG00000100811	0.0583999	Degree Centrality
rs9906825	t	c	0.8452	-0.0685	0.0315	0.02944	ENSG00000177885	0.0566939	Degree Centrality
rs117797956	t	c	0.9792	0.1978	0.099	0.0456	ENSG00000159216	0.0577144	Degree Centrality
rs3801429	a	g	0.348	0.0548	0.024	0.02213	ENSG00000106511	0.0557291	Degree Centrality
rs2784081	a	c	0.7824	-0.0594	0.0273	0.02942	ENSG00000127191	0.0566939	Degree Centrality
rs34753461	a	g	0.4398	-0.0614	0.0231	0.007936	ENSG00000090487	0.0480644	Degree Centrality
rs12452305	a	c	0.41	0.0503	0.0235	0.0321	ENSG00000154229	0.0566939	Degree Centrality
rs56871124	t	c	0.182	0.078	0.0293	0.007861	ENSG00000157554	0.0478482	Degree Centrality
rs113463585	t	c	0.9877	-0.2208	0.1153	0.05541	ENSG00000154229	0.0587775	Degree Centrality
rs35240111	c	g	0.2704	0.051	0.0256	0.0467	ENSG00000091831	0.057955	Degree Centrality
rs11867591	a	t	0.9306	-0.0963	0.0478	0.04379	ENSG00000154229	0.0574639	Degree Centrality
rs73899738	t	c	0.9649	-0.1372	0.0647	0.03406	ENSG00000142192	0.0566939	Degree Centrality
rs62211771	a	g	0.0332	-0.1601	0.0821	0.0511	ENSG00000159216	0.0584676	Degree Centrality
rs117502974	t	c	0.0122	0.3636	0.1689	0.03129	ENSG00000090487	0.0566939	Degree Centrality
rs4880073	a	g	0.3872	-0.0572	0.0277	0.03868	ENSG00000127191	0.0568072	Degree Centrality
rs2590771	c	g	0.1749	0.0611	0.0302	0.04304	ENSG00000072201	0.0574639	Degree Centrality
rs57946888	t	c	0.9549	-0.1646	0.0574	0.004138	ENSG00000097007	0.0447988	Degree Centrality
rs115634162	a	c	0.035	0.1952	0.0672	0.003687	ENSG00000204256	0.0447988	Degree Centrality
rs2364598	a	c	0.1487	0.0685	0.0332	0.03905	ENSG00000185591	0.0568291	Degree Centrality
rs144671236	t	c	0.0174	0.2006	0.0962	0.03707	ENSG00000142192	0.0566939	Degree Centrality
rs2811762	a	g	0.7822	-0.06	0.0273	0.02809	ENSG00000127191	0.0566939	Degree Centrality
rs12150367	a	g	0.9374	0.1352	0.0529	0.01062	ENSG00000154229	0.0508044	Degree Centrality
rs77799327	t	c	0.111	-0.1055	0.0374	0.00482	ENSG00000112062	0.0452096	Degree Centrality
rs8065756	a	g	0.0437	0.1565	0.0582	0.007197	ENSG00000177885	0.0478482	Degree Centrality
rs56168685	t	c	0.1327	0.0764	0.0338	0.02397	ENSG00000196591	0.0562743	Degree Centrality
rs114498480	a	g	0.974	-0.1882	0.0818	0.02146	ENSG00000159216	0.0557025	Degree Centrality
rs76863021	a	g	0.0131	0.2931	0.1418	0.03876	ENSG00000118260	0.0568072	Degree Centrality
rs146574779	t	c	0.0211	0.2124	0.1094	0.05224	ENSG00000110395	0.0584676	Degree Centrality
rs183651675	c	g	0.1446	0.1543	0.058	0.007841	ENSG00000066117	0.0478482	Degree Centrality
rs60727828	a	t	0.0147	0.2732	0.108	0.01142	ENSG00000159216	0.0508044	Degree Centrality
rs186028119	a	g	0.9861	-0.4576	0.1843	0.013	ENSG00000096401	0.0513341	Degree Centrality
rs191255762	a	g	0.9882	-0.3997	0.1767	0.02368	ENSG00000125952	0.0562743	Degree Centrality
rs117268171	a	g	0.0209	-0.2063	0.0991	0.03733	ENSG00000159216	0.0566939	Degree Centrality
rs77348676	a	g	0.9541	-0.1829	0.0623	0.003333	ENSG00000157554	0.0447988	Degree Centrality
rs4675336	a	g	0.9752	-0.1566	0.0796	0.04921	ENSG00000138443	0.058201	Degree Centrality
rs113662935	t	c	0.9693	0.151	0.0769	0.04959	ENSG00000159216	0.0582698	Degree Centrality
rs12633127	t	g	0.9808	-0.2007	0.0939	0.03264	ENSG00000082701	0.0566939	Degree Centrality
rs117112559	t	c	0.9636	0.1609	0.0738	0.02928	ENSG00000100030	0.0566939	Degree Centrality
rs5030459	t	g	0.5927	-0.0562	0.0233	0.01581	ENSG00000175104	0.0528853	Degree Centrality
rs72985486	t	c	0.034	0.2656	0.1216	0.02895	ENSG00000104897	0.0566939	Degree Centrality
rs76533939	a	c	0.0589	0.1181	0.0505	0.01941	ENSG00000100030	0.0538358	Degree Centrality
rs59539216	t	c	0.9511	-0.1351	0.0645	0.03639	ENSG00000154229	0.0566939	Degree Centrality
rs17244180	a	g	0.0436	0.1195	0.0611	0.05063	ENSG00000127191	0.0584676	Degree Centrality
rs2677764	t	c	0.0974	0.0886	0.0396	0.02522	ENSG00000121879	0.0565828	Degree Centrality
rs9979383	t	c	0.6268	-0.0728	0.0237	0.00213	ENSG00000159216	0.0447988	Degree Centrality
rs637885	a	g	0.2881	-0.0495	0.0253	0.05013	ENSG00000165280	0.0583838	Degree Centrality
rs6560650	c	g	0.7282	-0.0503	0.0259	0.05213	ENSG00000127191	0.0584676	Degree Centrality
rs1625289	c	g	0.0355	0.1283	0.0667	0.05451	ENSG00000142192	0.0585834	Degree Centrality
rs6063029	c	g	0.8673	0.071	0.0361	0.04931	ENSG00000197122	0.0582162	Degree Centrality
rs2590778	a	t	0.175	0.0587	0.0302	0.05172	ENSG00000072201	0.0584676	Degree Centrality
rs75305266	a	g	0.9078	-0.105	0.0394	0.007699	ENSG00000149311	0.0478482	Degree Centrality
rs144218875	t	c	0.9846	-0.2531	0.1274	0.04694	ENSG00000164305	0.0580178	Degree Centrality
rs1106841	a	c	0.6149	0.0701	0.0238	0.003262	ENSG00000171453	0.0447988	Degree Centrality
rs8134036	t	g	0.975	0.1858	0.0907	0.04049	ENSG00000159216	0.0569623	Degree Centrality
rs17593222	c	g	0.9232	-0.1346	0.0412	0.001082	ENSG00000168610	0.0425924	Degree Centrality
rs971061	t	c	0.5966	-0.0555	0.0279	0.04689	ENSG00000154229	0.0580178	Degree Centrality
rs2784084	t	c	0.7794	-0.059	0.0273	0.03052	ENSG00000127191	0.0566939	Degree Centrality
rs2456771	a	g	0.241	-0.063	0.027	0.0195	ENSG00000170312	0.0538993	Degree Centrality
rs10155014	t	c	0.7393	0.0615	0.0282	0.0292	ENSG00000067560	0.0566939	Degree Centrality
rs80329964	t	g	0.0514	-0.1583	0.0613	0.00983	ENSG00000113575	0.0504558	Degree Centrality
rs2448346	a	g	0.7591	0.0633	0.027	0.01876	ENSG00000170312	0.0537856	Degree Centrality
rs117162326	t	c	0.9826	-0.2609	0.1112	0.01893	ENSG00000149311	0.0538358	Degree Centrality
rs12544802	a	g	0.2907	0.0527	0.0251	0.03546	ENSG00000169398	0.0566939	Degree Centrality
rs4988135	t	c	0.9852	-0.2301	0.1007	0.02232	ENSG00000149311	0.0557291	Degree Centrality
rs9976458	t	g	0.2276	0.0798	0.0276	0.003797	ENSG00000157554	0.0447988	Degree Centrality
rs4880161	a	g	0.2592	0.0547	0.0257	0.03354	ENSG00000127191	0.0566939	Degree Centrality
rs6504446	a	c	0.5261	-0.0462	0.0233	0.04766	ENSG00000154229	0.0581365	Degree Centrality
rs143593324	a	g	0.9807	0.2831	0.1385	0.04091	ENSG00000091831	0.0570432	Degree Centrality
rs8032459	t	c	0.9608	-0.1664	0.0609	0.006327	ENSG00000090487	0.0478482	Degree Centrality
rs2830014	a	t	0.0354	0.173	0.0663	0.009104	ENSG00000142192	0.0500882	Degree Centrality
rs1361024	a	g	0.0729	0.0904	0.0476	0.05732	ENSG00000091831	0.0591224	Degree Centrality
rs79514986	t	g	0.0158	0.2915	0.0994	0.003356	ENSG00000090487	0.0447988	Degree Centrality
rs141175819	a	g	0.9632	-0.1353	0.0638	0.03401	ENSG00000159216	0.0566939	Degree Centrality
rs528529	a	c	0.477	0.0538	0.0256	0.03579	ENSG00000091831	0.0566939	Degree Centrality
rs141875367	a	c	0.0109	0.3677	0.1784	0.0393	ENSG00000172530	0.056872	Degree Centrality
rs4788890	a	g	0.1691	0.0616	0.0308	0.04585	ENSG00000177885	0.0577144	Degree Centrality
rs4791072	t	c	0.3303	0.0613	0.0246	0.01266	ENSG00000154229	0.0513341	Degree Centrality
rs6517292	a	g	0.4408	-0.0453	0.0234	0.05324	ENSG00000159216	0.0584894	Degree Centrality
rs72993651	t	g	0.0457	0.1434	0.057	0.01194	ENSG00000091831	0.0512937	Degree Centrality
rs74918971	a	g	0.1119	0.0785	0.0385	0.04156	ENSG00000112559	0.0571825	Degree Centrality
rs150611797	a	g	0.9877	-0.2593	0.1264	0.04017	ENSG00000115415	0.0569623	Degree Centrality
rs2830065	t	g	0.1049	0.0895	0.0374	0.01665	ENSG00000142192	0.0530087	Degree Centrality
rs2075904	a	g	0.2031	0.0568	0.029	0.05027	ENSG00000159216	0.0583999	Degree Centrality
rs3787632	t	c	0.0355	0.125	0.0649	0.054	ENSG00000142192	0.0584894	Degree Centrality
rs2597216	a	g	0.6225	0.0443	0.0234	0.05819	ENSG00000129084	0.0594863	Degree Centrality
rs139277944	t	c	0.9775	-0.2232	0.0912	0.01438	ENSG00000125952	0.0525172	Degree Centrality
rs442363	a	g	0.3018	0.0567	0.0254	0.02541	ENSG00000197256	0.056631	Degree Centrality
rs6742786	a	g	0.3418	-0.0708	0.024	0.00313	ENSG00000116030	0.0447988	Degree Centrality
rs3780286	a	g	0.0391	0.1361	0.0608	0.02504	ENSG00000097007	0.0565052	Degree Centrality
rs3730647	a	g	0.0339	0.1608	0.0717	0.02483	ENSG00000135679	0.0562743	Degree Centrality
rs11847866	a	g	0.2861	0.0819	0.0295	0.005571	ENSG00000142208	0.0471349	Degree Centrality
rs9909736	a	c	0.8093	0.0587	0.029	0.04307	ENSG00000168610	0.0574639	Degree Centrality
rs2992396	t	c	0.946	-0.1512	0.0519	0.003574	ENSG00000132938	0.0447988	Degree Centrality
rs7388748	t	c	0.2615	0.0499	0.0256	0.05142	ENSG00000127191	0.0584676	Degree Centrality
rs10901282	a	t	0.8875	-0.0717	0.0364	0.04912	ENSG00000097007	0.0581841	Degree Centrality
rs11756568	a	t	0.7212	-0.0504	0.0255	0.04794	ENSG00000091831	0.0581365	Degree Centrality
rs7313360	a	g	0.0985	-0.1212	0.0403	0.002656	ENSG00000179295	0.0447988	Degree Centrality
rs12576125	t	g	0.4476	0.0526	0.0235	0.02532	ENSG00000129084	0.056631	Degree Centrality
rs7292302	a	c	0.9411	-0.1138	0.0507	0.0248	ENSG00000100030	0.0562743	Degree Centrality
rs2699891	t	c	0.2466	0.0528	0.0271	0.05083	ENSG00000121879	0.0584676	Degree Centrality
rs2830064	t	c	0.8956	-0.0894	0.0376	0.01758	ENSG00000142192	0.0530169	Degree Centrality
rs11023241	a	t	0.0603	0.1062	0.0491	0.03045	ENSG00000129084	0.0566939	Degree Centrality
rs142152152	t	c	0.0202	0.2531	0.088	0.004005	ENSG00000213593	0.0447988	Degree Centrality
rs150038358	c	g	0.0105	0.4998	0.2173	0.02144	ENSG00000137210	0.0557025	Degree Centrality
rs78926323	t	c	0.9791	0.2062	0.0991	0.03742	ENSG00000159216	0.0566939	Degree Centrality
rs7217258	a	g	0.757	0.0659	0.0269	0.0143	ENSG00000181222	0.0525172	Degree Centrality
rs2239318	t	c	0.1003	0.0975	0.0425	0.02186	ENSG00000005339	0.0557291	Degree Centrality
rs113167221	a	t	0.0974	0.1068	0.0397	0.007123	ENSG00000140859	0.0478482	Degree Centrality
rs7211505	a	g	0.4196	0.0565	0.0232	0.01496	ENSG00000154229	0.0525692	Degree Centrality
rs115061042	a	t	0.9663	-0.1881	0.0703	0.007421	ENSG00000204256	0.0478482	Degree Centrality
rs2276045	a	g	0.0592	0.1298	0.0479	0.006792	ENSG00000118058	0.0478482	Degree Centrality
rs6018100	a	g	0.1569	-0.0792	0.0339	0.0194	ENSG00000197122	0.0538358	Degree Centrality
rs7278667	t	c	0.9623	-0.1217	0.0629	0.05282	ENSG00000159216	0.0584894	Degree Centrality
rs2836580	c	g	0.8306	-0.0871	0.031	0.004922	ENSG00000157554	0.0454861	Degree Centrality
rs12920764	t	c	0.6183	-0.0551	0.0238	0.02038	ENSG00000103275	0.0545502	Degree Centrality
rs2252464	t	c	0.191	0.1174	0.0427	0.006018	ENSG00000138443	0.0478482	Degree Centrality
rs7631908	t	g	0.5684	-0.0797	0.0255	0.001736	ENSG00000067560	0.0440151	Degree Centrality
rs141471434	c	g	0.0127	0.4295	0.1386	0.001941	ENSG00000164924	0.0447988	Degree Centrality
rs1904417	t	g	0.258	-0.0554	0.0268	0.03841	ENSG00000170312	0.0567616	Degree Centrality
rs143304789	t	c	0.9798	-0.1793	0.095	0.05916	ENSG00000159216	0.0597553	Degree Centrality
rs12150623	a	g	0.0605	0.1421	0.0529	0.007286	ENSG00000154229	0.0478482	Degree Centrality
rs7208780	a	g	0.5857	-0.0483	0.0237	0.0411	ENSG00000154229	0.0571504	Degree Centrality
rs11155810	t	c	0.44	-0.0548	0.0228	0.01629	ENSG00000091831	0.0529981	Degree Centrality
rs12452698	a	c	0.2381	0.0558	0.027	0.03828	ENSG00000154229	0.0567616	Degree Centrality
rs13046151	a	g	0.7184	0.0537	0.0261	0.03985	ENSG00000159216	0.0569594	Degree Centrality
rs3782323	a	g	0.2262	-0.0545	0.0275	0.04804	ENSG00000066117	0.0581365	Degree Centrality
rs115707465	t	c	0.941	-0.1132	0.0506	0.02521	ENSG00000100030	0.0565828	Degree Centrality
rs41307094	a	g	0.0207	0.226	0.1128	0.04514	ENSG00000142208	0.0577144	Degree Centrality
rs75691244	a	c	0.0216	0.2139	0.0842	0.0111	ENSG00000091831	0.0508044	Degree Centrality
rs7253157	a	g	0.854	0.0702	0.0333	0.03509	ENSG00000105568	0.0566939	Degree Centrality
rs2499615	a	g	0.6699	0.0531	0.0249	0.03307	ENSG00000196591	0.0566939	Degree Centrality
rs9508335	a	g	0.0188	0.3193	0.1006	0.00151	ENSG00000132938	0.0425924	Degree Centrality
rs62072403	a	g	0.9842	-0.2369	0.1183	0.04527	ENSG00000154229	0.0577144	Degree Centrality
rs111859420	t	c	0.1341	0.0755	0.034	0.02651	ENSG00000196591	0.0566939	Degree Centrality
rs7166899	a	t	0.9867	-0.3003	0.1436	0.0365	ENSG00000166949	0.0566939	Degree Centrality
rs2668526	a	c	0.2043	0.0606	0.0284	0.03275	ENSG00000072201	0.0566939	Degree Centrality
rs851985	a	c	0.6026	-0.0589	0.0231	0.01073	ENSG00000091831	0.0508044	Degree Centrality
rs4459802	t	c	0.7793	-0.0615	0.0287	0.03235	ENSG00000159216	0.0566939	Degree Centrality
rs2456775	t	g	0.2409	-0.0631	0.027	0.01929	ENSG00000170312	0.0538358	Degree Centrality
rs4880160	t	c	0.2582	0.0549	0.0258	0.03301	ENSG00000127191	0.0566939	Degree Centrality
rs72846695	t	c	0.9379	0.1247	0.051	0.01454	ENSG00000154229	0.0525172	Degree Centrality
rs7278274	t	c	0.1548	0.1167	0.0364	0.001345	ENSG00000157554	0.0425924	Degree Centrality
rs58280427	c	g	0.2562	-0.0682	0.0321	0.03366	ENSG00000104964	0.0566939	Degree Centrality
rs2053158	a	t	0.8292	-0.0615	0.0307	0.04546	ENSG00000177885	0.0577144	Degree Centrality
rs113601920	a	t	0.0618	-0.1401	0.068	0.03929	ENSG00000169379	0.056872	Degree Centrality
rs12482226	a	t	0.5715	0.047	0.0241	0.05077	ENSG00000157554	0.0584676	Degree Centrality
rs150844304	a	c	0.9687	-0.1474	0.0708	0.03735	ENSG00000067369	0.0566939	Degree Centrality
rs12483476	t	c	0.9075	0.0903	0.0452	0.04601	ENSG00000159216	0.0577894	Degree Centrality
rs76940133	t	c	0.974	-0.2745	0.0758	0.0002948	ENSG00000072201	0.0425924	Degree Centrality
rs140908267	a	c	0.0161	0.4044	0.1269	0.001433	ENSG00000139687	0.0425924	Degree Centrality
rs34096807	a	g	0.9865	-0.3877	0.1861	0.0372	ENSG00000136238	0.0566939	Degree Centrality
rs11718593	t	c	0.9644	-0.1496	0.0681	0.02811	ENSG00000169379	0.0566939	Degree Centrality
rs139255255	t	c	0.1049	0.0891	0.0417	0.03263	ENSG00000121879	0.0566939	Degree Centrality
rs35667297	a	g	0.9523	0.1298	0.0613	0.03439	ENSG00000106511	0.0566939	Degree Centrality
rs4614762	a	g	0.0436	0.1238	0.0595	0.03764	ENSG00000177885	0.0566939	Degree Centrality
rs4864792	a	g	0.0262	0.2721	0.0752	0.0002962	ENSG00000072201	0.0425924	Degree Centrality
rs140192048	a	g	0.0115	0.3181	0.168	0.05829	ENSG00000172530	0.0595113	Degree Centrality
rs9976546	c	g	0.7289	-0.0573	0.0256	0.0253	ENSG00000157554	0.056631	Degree Centrality
rs7220550	a	g	0.8107	0.0584	0.0293	0.04638	ENSG00000168610	0.0578468	Degree Centrality
rs74475203	a	g	0.0454	0.1271	0.057	0.02559	ENSG00000129084	0.0566939	Degree Centrality
rs1046864	a	g	0.1393	0.067	0.0332	0.04318	ENSG00000175104	0.0574639	Degree Centrality
rs10224776	t	c	0.0132	0.4479	0.1817	0.01371	ENSG00000136238	0.0515759	Degree Centrality
rs7324267	a	c	0.0427	-0.1862	0.0681	0.006273	ENSG00000132938	0.0478482	Degree Centrality
rs116963915	t	c	0.9797	-0.1864	0.0967	0.054	ENSG00000101266	0.0584894	Degree Centrality
rs1799967	t	c	0.014	0.2398	0.1269	0.05866	ENSG00000012048	0.0595477	Degree Centrality
rs6785045	c	g	0.2604	-0.0612	0.0282	0.03009	ENSG00000067560	0.0566939	Degree Centrality
rs11847741	a	c	0.5955	-0.0489	0.0235	0.03755	ENSG00000100811	0.0566939	Degree Centrality
rs76944421	a	g	0.0584	-0.1362	0.0528	0.009813	ENSG00000154229	0.0504558	Degree Centrality
rs2176167	t	c	0.6582	0.0686	0.024	0.004223	ENSG00000116030	0.0447988	Degree Centrality
rs12199887	a	g	0.8481	-0.0934	0.0355	0.008513	ENSG00000112559	0.0486791	Degree Centrality
rs145393200	a	c	0.0119	0.5213	0.1819	0.004168	ENSG00000159216	0.0447988	Degree Centrality
rs1040313	t	c	0.5555	0.0518	0.0238	0.02929	ENSG00000159216	0.0566939	Degree Centrality
rs2668522	a	g	0.2059	0.06	0.0282	0.03373	ENSG00000072201	0.0566939	Degree Centrality
rs36053358	t	c	0.6595	0.0694	0.0241	0.003907	ENSG00000116030	0.0447988	Degree Centrality
rs1673607	t	c	0.5494	-0.0496	0.0233	0.03315	ENSG00000114107	0.0566939	Degree Centrality
rs34013267	a	g	0.0769	0.0951	0.0436	0.02917	ENSG00000162924	0.0566939	Degree Centrality
rs460214	t	c	0.7346	-0.0502	0.0262	0.05469	ENSG00000157554	0.0585834	Degree Centrality
rs11649784	t	c	0.8307	-0.0611	0.0309	0.04794	ENSG00000177885	0.0581365	Degree Centrality
rs117326573	a	g	0.9868	-0.363	0.1875	0.05283	ENSG00000125952	0.0584894	Degree Centrality
rs13099856	t	g	0.754	-0.0576	0.0271	0.0333	ENSG00000121879	0.0566939	Degree Centrality
rs957946	t	c	0.4112	0.048	0.024	0.04534	ENSG00000154229	0.0577144	Degree Centrality
rs74901847	a	g	0.0182	0.249	0.1011	0.01373	ENSG00000070831	0.0515759	Degree Centrality
rs55973209	t	c	0.5908	-0.0501	0.0235	0.03293	ENSG00000154229	0.0566939	Degree Centrality
rs2261327	a	g	0.758	0.0621	0.027	0.02126	ENSG00000170312	0.0557025	Degree Centrality
rs2982564	a	g	0.7616	-0.062	0.0271	0.02229	ENSG00000091831	0.0557291	Degree Centrality
rs117779630	a	g	0.9812	-0.263	0.1013	0.009446	ENSG00000146648	0.0504558	Degree Centrality
rs146569858	t	c	0.9837	-0.3184	0.1281	0.01294	ENSG00000139687	0.0513341	Degree Centrality
rs6516727	a	g	0.6623	0.0507	0.0243	0.03733	ENSG00000142192	0.0566939	Degree Centrality
rs2242919	a	g	0.8174	-0.0614	0.0299	0.04037	ENSG00000159216	0.0569623	Degree Centrality
rs72993630	t	c	0.9845	-0.2671	0.1324	0.04368	ENSG00000091831	0.0574639	Degree Centrality
rs2305305	t	c	0.3748	0.051	0.0235	0.03017	ENSG00000129084	0.0566939	Degree Centrality
rs56059277	c	g	0.1847	0.0576	0.0295	0.05115	ENSG00000159216	0.0584676	Degree Centrality
rs10136000	a	g	0.2831	0.083	0.0297	0.005177	ENSG00000142208	0.0459897	Degree Centrality
rs2226303	t	c	0.7999	-0.063	0.0295	0.0326	ENSG00000159216	0.0566939	Degree Centrality
rs61512879	t	c	0.0373	0.1761	0.0633	0.005416	ENSG00000090487	0.0470643	Degree Centrality
rs55761379	t	g	0.5194	-0.0538	0.0256	0.03563	ENSG00000157613	0.0566939	Degree Centrality
rs113956148	a	g	0.3695	-0.0464	0.0241	0.05391	ENSG00000157554	0.0584894	Degree Centrality
rs10735659	t	c	0.7382	-0.0498	0.0256	0.05188	ENSG00000127191	0.0584676	Degree Centrality
rs680070	a	g	0.5501	-0.0452	0.0231	0.05093	ENSG00000114107	0.0584676	Degree Centrality
rs979184	t	c	0.1041	0.0847	0.0384	0.02758	ENSG00000142192	0.0566939	Degree Centrality
rs75152648	t	c	0.0113	0.2618	0.1183	0.02685	ENSG00000072201	0.0566939	Degree Centrality
rs17250553	a	g	0.0444	0.1165	0.0606	0.0547	ENSG00000127191	0.0585834	Degree Centrality
rs73903502	t	c	0.8482	0.0838	0.0358	0.01916	ENSG00000197122	0.0538358	Degree Centrality
rs62521899	a	g	0.2909	0.0514	0.025	0.03979	ENSG00000169398	0.0569594	Degree Centrality
rs111752262	a	g	0.0619	-0.1257	0.0511	0.01387	ENSG00000154229	0.0518071	Degree Centrality
rs4817950	t	c	0.2359	-0.0593	0.0275	0.03088	ENSG00000157554	0.0566939	Degree Centrality
rs851981	a	t	0.7331	-0.0502	0.026	0.05389	ENSG00000091831	0.0584894	Degree Centrality
rs9305268	t	c	0.7801	-0.0559	0.0279	0.04495	ENSG00000142192	0.0577083	Degree Centrality
rs146200889	t	c	0.9864	0.3577	0.1842	0.05216	ENSG00000104447	0.0584676	Degree Centrality
rs140866267	a	t	0.986	-0.4592	0.1237	0.0002057	ENSG00000132383	0.0425924	Degree Centrality
rs17250448	a	g	0.2585	0.0555	0.0257	0.03109	ENSG00000127191	0.0566939	Degree Centrality
rs2597212	t	c	0.4799	-0.0469	0.0226	0.03806	ENSG00000129084	0.0567616	Degree Centrality
rs4525773	a	t	0.0909	0.0775	0.0407	0.0572	ENSG00000159216	0.0590555	Degree Centrality
rs1782980	t	c	0.9654	-0.1414	0.065	0.0296	ENSG00000142192	0.0566939	Degree Centrality
rs9302991	t	c	0.1748	0.0619	0.0307	0.04356	ENSG00000177885	0.0574639	Degree Centrality
rs9899687	t	c	0.8447	-0.0653	0.0315	0.03828	ENSG00000177885	0.0567616	Degree Centrality
rs4789189	c	g	0.1711	0.0604	0.0307	0.04912	ENSG00000177885	0.0581841	Degree Centrality
rs1800056	t	c	0.9852	-0.267	0.1003	0.007757	ENSG00000149311	0.0478482	Degree Centrality
rs79958210	a	c	0.0209	-0.2066	0.0991	0.03703	ENSG00000159216	0.0566939	Degree Centrality
rs118017450	t	c	0.9822	0.2239	0.119	0.05985	ENSG00000104447	0.0599059	Degree Centrality
rs79263888	c	g	0.9588	-0.1319	0.059	0.02534	ENSG00000162924	0.056631	Degree Centrality
rs113677368	t	c	0.0767	0.1349	0.0413	0.001088	ENSG00000168610	0.0425924	Degree Centrality
rs9324921	a	c	0.0614	0.1549	0.0527	0.003309	ENSG00000113580	0.0447988	Degree Centrality
rs8107377	a	g	0.1455	-0.0698	0.0333	0.03621	ENSG00000105568	0.0566939	Degree Centrality
rs8176137	t	c	0.0157	0.3784	0.129	0.003345	ENSG00000012048	0.0447988	Degree Centrality
rs62072563	t	c	0.7603	-0.0534	0.0279	0.05588	ENSG00000154229	0.0589126	Degree Centrality
rs7749650	a	t	0.7222	-0.0513	0.0255	0.04476	ENSG00000091831	0.0576627	Degree Centrality
rs183742790	a	g	0.9866	-0.379	0.1907	0.04684	ENSG00000136238	0.0580156	Degree Centrality
rs73437914	t	c	0.0537	0.1644	0.0517	0.001482	ENSG00000132938	0.0425924	Degree Centrality
rs10426066	c	g	0.1447	-0.0726	0.0334	0.02995	ENSG00000105568	0.0566939	Degree Centrality
rs4740205	a	g	0.1195	0.0703	0.0357	0.04888	ENSG00000097007	0.0581365	Degree Centrality
rs4855842	a	g	0.4287	0.0787	0.0249	0.001586	ENSG00000067560	0.0425924	Degree Centrality
rs1904416	t	c	0.7421	0.0549	0.0268	0.04014	ENSG00000170312	0.0569623	Degree Centrality
rs4448378	t	c	0.7369	-0.0495	0.0256	0.05344	ENSG00000127191	0.0584894	Degree Centrality
rs142770866	a	g	0.0764	0.0895	0.0426	0.03571	ENSG00000105401	0.0566939	Degree Centrality
rs72838216	a	t	0.0618	-0.1265	0.0511	0.01329	ENSG00000154229	0.0513341	Degree Centrality
rs4880157	t	c	0.7378	-0.049	0.0256	0.05608	ENSG00000127191	0.0589678	Degree Centrality
rs1063821	a	c	0.4283	0.0459	0.0234	0.05015	ENSG00000145358	0.0583838	Degree Centrality
rs35676845	t	c	0.0214	0.2728	0.1034	0.008324	ENSG00000141867	0.0482748	Degree Centrality
rs79685458	a	g	0.0137	0.346	0.1702	0.04211	ENSG00000104147	0.0574639	Degree Centrality
rs113833629	t	c	0.9868	-0.2512	0.1311	0.05539	ENSG00000090487	0.0587775	Degree Centrality
rs111568771	t	c	0.062	-0.1281	0.0509	0.01192	ENSG00000154229	0.0512937	Degree Centrality
rs79510657	t	c	0.0164	0.3611	0.1247	0.003781	ENSG00000066117	0.0447988	Degree Centrality
rs80111566	c	g	0.0209	-0.2048	0.0991	0.03872	ENSG00000159216	0.0568072	Degree Centrality
rs985798	t	c	0.0349	0.1298	0.0666	0.05112	ENSG00000142192	0.0584676	Degree Centrality
rs143191487	c	g	0.9889	-0.5181	0.1942	0.007629	ENSG00000159216	0.0478482	Degree Centrality
rs2385265	t	g	0.206	0.0647	0.0307	0.0348	ENSG00000177885	0.0566939	Degree Centrality
rs2456776	a	g	0.3275	-0.0679	0.0268	0.01129	ENSG00000170312	0.0508044	Degree Centrality
rs2830018	a	g	0.9643	-0.1751	0.0673	0.009228	ENSG00000142192	0.0500882	Degree Centrality
rs4817709	a	g	0.0906	0.079	0.0407	0.05189	ENSG00000159216	0.0584676	Degree Centrality
rs78534826	t	c	0.0767	0.1353	0.0412	0.001017	ENSG00000168610	0.0425924	Degree Centrality
rs2830007	a	g	0.0363	0.1313	0.0657	0.04554	ENSG00000142192	0.0577144	Degree Centrality
rs11023246	t	c	0.6262	-0.0542	0.0234	0.02044	ENSG00000129084	0.0545745	Degree Centrality
rs141947637	a	g	0.0149	0.2899	0.1287	0.02428	ENSG00000138443	0.0562743	Degree Centrality
rs13052531	a	g	0.4245	0.0534	0.0234	0.02259	ENSG00000159216	0.0558874	Degree Centrality
rs141276592	a	g	0.0245	0.1979	0.1003	0.04848	ENSG00000139687	0.0581365	Degree Centrality
rs8126089	a	t	0.8424	0.0792	0.0339	0.01931	ENSG00000197122	0.0538358	Degree Centrality
rs78409687	a	c	0.0198	-0.2335	0.1035	0.02411	ENSG00000159216	0.0562743	Degree Centrality
rs143245295	a	g	0.0213	0.225	0.118	0.05655	ENSG00000142208	0.0589678	Degree Centrality
rs2830017	t	c	0.0356	0.1779	0.0673	0.008178	ENSG00000142192	0.0481611	Degree Centrality
rs118126639	t	c	0.0595	-0.1411	0.0533	0.008091	ENSG00000154229	0.0481611	Degree Centrality
rs2071702	t	c	0.0599	0.1185	0.0478	0.01312	ENSG00000118058	0.0513341	Degree Centrality
rs6494506	a	g	0.0514	0.1499	0.0583	0.01012	ENSG00000090487	0.0507763	Degree Centrality
rs34910561	c	g	0.9866	-0.3928	0.1861	0.03482	ENSG00000136238	0.0566939	Degree Centrality
rs9340789	c	g	0.0531	0.1498	0.0606	0.01344	ENSG00000091831	0.0513341	Degree Centrality
rs117159984	t	c	0.0204	0.1998	0.1031	0.05267	ENSG00000140859	0.0584894	Degree Centrality
rs117241895	c	g	0.9749	-0.1953	0.0982	0.04679	ENSG00000100644	0.0579995	Degree Centrality
rs73371420	t	c	0.0213	-0.1985	0.0983	0.04341	ENSG00000159216	0.0574639	Degree Centrality
rs75735655	a	g	0.0142	0.2334	0.1136	0.03988	ENSG00000137575	0.0569594	Degree Centrality
rs8068549	a	g	0.5898	-0.0507	0.0235	0.03086	ENSG00000154229	0.0566939	Degree Centrality
rs16983549	t	c	0.8543	0.0707	0.0333	0.03347	ENSG00000105568	0.0566939	Degree Centrality
rs112003561	t	c	0.0243	0.2842	0.0981	0.003773	ENSG00000127022	0.0447988	Degree Centrality
rs17029766	t	c	0.9054	-0.0774	0.0401	0.05345	ENSG00000145358	0.0584894	Degree Centrality
rs35489589	t	c	0.9838	-0.2773	0.1087	0.01072	ENSG00000097007	0.0508044	Degree Centrality
rs73223101	t	c	0.9663	-0.1538	0.0744	0.03878	ENSG00000160207	0.0568072	Degree Centrality
rs34937635	t	c	0.4288	0.0779	0.025	0.001856	ENSG00000067560	0.0447988	Degree Centrality
rs147575635	a	t	0.9897	-0.5048	0.2055	0.01402	ENSG00000010810	0.0521856	Degree Centrality
rs79187902	a	c	0.941	-0.114	0.0506	0.02415	ENSG00000100030	0.0562743	Degree Centrality
rs9800745	c	g	0.0302	0.1819	0.0737	0.01363	ENSG00000196591	0.0515392	Degree Centrality
rs10460695	a	g	0.1054	0.0907	0.0371	0.01459	ENSG00000142192	0.0525692	Degree Centrality
rs9972974	t	c	0.056	-0.1265	0.0545	0.02016	ENSG00000154229	0.0542322	Degree Centrality
rs140805091	a	g	0.9725	-0.1775	0.0765	0.02027	ENSG00000142192	0.0543916	Degree Centrality
rs77524705	a	g	0.9702	-0.1875	0.0705	0.007807	ENSG00000181222	0.0478482	Degree Centrality
rs11909451	a	g	0.9644	-0.1692	0.0664	0.01088	ENSG00000142192	0.0508044	Degree Centrality
rs2982558	a	g	0.4641	-0.0457	0.022	0.03818	ENSG00000091831	0.0567616	Degree Centrality
rs4151580	a	g	0.0245	0.1995	0.1004	0.04695	ENSG00000139687	0.0580178	Degree Centrality
rs3113662	t	c	0.7874	-0.0555	0.028	0.04703	ENSG00000072201	0.058062	Degree Centrality
rs67970798	a	g	0.1001	-0.0747	0.0393	0.05748	ENSG00000129071	0.0591296	Degree Centrality
rs7978851	a	g	0.1843	-0.0926	0.0307	0.002566	ENSG00000179295	0.0447988	Degree Centrality
rs76883691	a	g	0.0209	-0.2062	0.0991	0.03739	ENSG00000159216	0.0566939	Degree Centrality
rs7938	t	c	0.6993	-0.0995	0.0281	0.000404	ENSG00000104964	0.0425924	Degree Centrality
rs7282246	t	g	0.7788	-0.0538	0.0283	0.05748	ENSG00000159216	0.0591296	Degree Centrality
rs116888456	t	c	0.0208	-0.2056	0.0991	0.03808	ENSG00000159216	0.0567616	Degree Centrality
rs12609589	t	c	0.1634	0.0778	0.0341	0.02244	ENSG00000127616	0.0558136	Degree Centrality
rs80185847	a	g	0.0243	-0.1657	0.0871	0.05721	ENSG00000125952	0.0590555	Degree Centrality
rs187649721	t	c	0.018	0.3546	0.1695	0.03638	ENSG00000118058	0.0566939	Degree Centrality
rs3138353	t	c	0.1047	-0.0861	0.0385	0.0254	ENSG00000129071	0.056631	Degree Centrality
rs2830082	a	g	0.1052	0.0844	0.0372	0.02324	ENSG00000142192	0.0562743	Degree Centrality
rs79711919	a	g	0.0271	0.221	0.0959	0.02124	ENSG00000106089	0.0557025	Degree Centrality
rs142671505	a	g	0.8891	0.1164	0.0376	0.001969	ENSG00000112062	0.0447988	Degree Centrality
rs77905067	a	g	0.9769	-0.1588	0.0814	0.05111	ENSG00000159216	0.0584676	Degree Centrality
rs17168930	a	g	0.9574	-0.1584	0.0641	0.01346	ENSG00000106511	0.0513341	Degree Centrality
rs851989	a	g	0.2616	0.0533	0.0278	0.05551	ENSG00000091831	0.0587775	Degree Centrality
rs116656352	a	g	0.0361	0.1861	0.0675	0.005842	ENSG00000204256	0.0477608	Degree Centrality
rs2248159	a	g	0.1811	0.064	0.0294	0.02941	ENSG00000159216	0.0566939	Degree Centrality
rs2742146	a	g	0.4801	0.0474	0.023	0.0393	ENSG00000159216	0.056872	Degree Centrality
rs12286408	a	g	0.3523	0.0457	0.0235	0.05168	ENSG00000129084	0.0584676	Degree Centrality
rs139502276	t	c	0.0124	0.3634	0.1808	0.04448	ENSG00000138443	0.0575876	Degree Centrality
rs75450480	a	c	0.8542	0.0701	0.0333	0.0352	ENSG00000105568	0.0566939	Degree Centrality
rs7872595	a	g	0.7414	-0.0554	0.0257	0.03118	ENSG00000127191	0.0566939	Degree Centrality
rs35782826	c	g	0.8994	-0.0899	0.0436	0.03936	ENSG00000132938	0.056872	Degree Centrality
rs34476398	t	c	0.0135	0.3843	0.1862	0.03907	ENSG00000136238	0.0568291	Degree Centrality
rs3741560	t	c	0.0146	0.3244	0.1321	0.01402	ENSG00000086159	0.0521856	Degree Centrality
rs759117	a	g	0.591	-0.0576	0.0241	0.01699	ENSG00000154229	0.0530087	Degree Centrality
rs61757991	c	g	0.0588	0.1201	0.0506	0.0177	ENSG00000100030	0.0530169	Degree Centrality
rs17714205	t	c	0.11	-0.1115	0.0376	0.002998	ENSG00000112062	0.0447988	Degree Centrality
rs139076001	c	g	0.9894	-0.3993	0.2055	0.05206	ENSG00000157554	0.0584676	Degree Centrality
rs3020343	t	c	0.5616	0.047	0.0228	0.03962	ENSG00000091831	0.056872	Degree Centrality
rs113803209	a	c	0.9232	-0.1322	0.0412	0.001332	ENSG00000168610	0.0425924	Degree Centrality
rs2301756	a	g	0.8995	0.1218	0.0403	0.00254	ENSG00000179295	0.0447988	Degree Centrality
rs2176168	t	c	0.6575	0.0697	0.024	0.003619	ENSG00000116030	0.0447988	Degree Centrality
rs74579836	a	g	0.9791	0.2062	0.0991	0.03739	ENSG00000159216	0.0566939	Degree Centrality
rs4333008	t	c	0.9089	-0.0768	0.0407	0.05912	ENSG00000159216	0.0597553	Degree Centrality
rs9890708	a	g	0.4027	0.0558	0.0239	0.01963	ENSG00000154229	0.0538993	Degree Centrality
rs67646836	c	g	0.8132	0.0711	0.0301	0.018	ENSG00000154229	0.0530589	Degree Centrality
rs73168393	t	c	0.1055	0.0904	0.0371	0.01491	ENSG00000142192	0.0525692	Degree Centrality
rs3888377	a	g	0.3552	0.0927	0.0272	0.0006527	ENSG00000104964	0.0425924	Degree Centrality
rs187260960	t	c	0.9609	-0.2334	0.1056	0.02715	ENSG00000066117	0.0566939	Degree Centrality
rs4380818	t	c	0.3455	0.0566	0.0242	0.0194	ENSG00000106511	0.0538358	Degree Centrality
rs8062881	c	g	0.8855	-0.082	0.0381	0.03153	ENSG00000103275	0.0566939	Degree Centrality
rs143846056	a	g	0.978	-0.293	0.1145	0.01047	ENSG00000141867	0.0508044	Degree Centrality
rs6461202	t	c	0.5131	-0.0454	0.0228	0.04644	ENSG00000106511	0.0578793	Degree Centrality
rs2597214	a	g	0.6246	0.0449	0.0234	0.05492	ENSG00000129084	0.0586105	Degree Centrality
rs73047193	t	c	0.0782	0.0948	0.0453	0.03636	ENSG00000075624	0.0566939	Degree Centrality
rs10872678	t	c	0.722	-0.0512	0.0255	0.04464	ENSG00000091831	0.0576208	Degree Centrality
rs16826506	a	c	0.9791	-0.2058	0.085	0.01544	ENSG00000070831	0.0528695	Degree Centrality
rs72838203	a	c	0.0602	-0.1234	0.0558	0.02689	ENSG00000154229	0.0566939	Degree Centrality
rs56336520	a	g	0.0334	0.2144	0.0711	0.002553	ENSG00000166949	0.0447988	Degree Centrality
rs2830056	a	g	0.1045	0.092	0.0376	0.01438	ENSG00000142192	0.0525172	Degree Centrality
rs117230536	t	c	0.025	-0.1876	0.0909	0.03903	ENSG00000159216	0.0568291	Degree Centrality
rs1800631	a	c	0.7791	-0.0531	0.0272	0.05068	ENSG00000127191	0.0584676	Degree Centrality
rs10407987	a	t	0.8541	0.0679	0.0332	0.04088	ENSG00000105568	0.0570432	Degree Centrality
rs2242777	a	c	0.9647	-0.1375	0.0651	0.0347	ENSG00000159216	0.0566939	Degree Centrality
rs58594658	a	g	0.0545	0.1326	0.052	0.01074	ENSG00000142192	0.0508044	Degree Centrality
rs9976018	t	c	0.2271	0.0844	0.0275	0.002119	ENSG00000157554	0.0447988	Degree Centrality
rs62217511	t	c	0.771	-0.0778	0.0276	0.004871	ENSG00000157554	0.0452096	Degree Centrality
rs45531132	a	g	0.1047	0.0907	0.0373	0.01515	ENSG00000142192	0.0525692	Degree Centrality
rs77589820	a	g	0.059	0.1161	0.0506	0.02189	ENSG00000100030	0.0557291	Degree Centrality
rs2784085	a	t	0.7822	-0.0604	0.0273	0.02684	ENSG00000127191	0.0566939	Degree Centrality
rs10914545	a	g	0.9893	-0.3497	0.1725	0.04263	ENSG00000182866	0.0574639	Degree Centrality
rs76303614	a	c	0.0207	-0.1987	0.0993	0.04536	ENSG00000159216	0.0577144	Degree Centrality
rs2305306	a	t	0.3744	0.058	0.0235	0.01344	ENSG00000129084	0.0513341	Degree Centrality
rs17250281	a	t	0.3854	0.0756	0.028	0.006906	ENSG00000127191	0.0478482	Degree Centrality
rs4961298	t	c	0.2764	0.0608	0.026	0.01941	ENSG00000169398	0.0538358	Degree Centrality
rs78795909	a	g	0.0215	-0.1887	0.0977	0.05354	ENSG00000159216	0.0584894	Degree Centrality
rs117615706	c	g	0.9787	-0.204	0.1043	0.05041	ENSG00000172530	0.0584159	Degree Centrality
rs80208476	t	c	0.0345	0.1573	0.0771	0.04139	ENSG00000157554	0.0571504	Degree Centrality
rs1800057	c	g	0.9748	-0.281	0.0764	0.0002332	ENSG00000149311	0.0425924	Degree Centrality
rs4817706	t	c	0.9089	-0.0781	0.0412	0.05803	ENSG00000159216	0.0594487	Degree Centrality
rs2881793	a	c	0.5509	-0.0443	0.023	0.05407	ENSG00000114107	0.0584894	Degree Centrality
rs59266365	a	g	0.1221	0.077	0.0364	0.03437	ENSG00000196591	0.0566939	Degree Centrality
rs2784080	a	g	0.7821	-0.0599	0.0273	0.02791	ENSG00000127191	0.0566939	Degree Centrality
rs75196729	t	g	0.9791	0.2059	0.0991	0.03762	ENSG00000159216	0.0566939	Degree Centrality
rs4788889	a	g	0.1687	0.0633	0.0309	0.0403	ENSG00000177885	0.0569623	Degree Centrality
rs79540713	a	g	0.0173	0.2482	0.1041	0.01714	ENSG00000159216	0.0530087	Degree Centrality
rs189526648	a	t	0.0148	0.3691	0.1725	0.03242	ENSG00000204256	0.0566939	Degree Centrality
rs74663578	t	c	0.9235	0.101	0.0455	0.02653	ENSG00000105568	0.0566939	Degree Centrality
rs78470027	t	g	0.9879	-0.4411	0.2229	0.04779	ENSG00000097007	0.0581365	Degree Centrality
rs13058	a	c	0.941	-0.1214	0.0504	0.01612	ENSG00000100030	0.0529981	Degree Centrality
rs2982561	t	c	0.5267	0.0487	0.0228	0.03262	ENSG00000091831	0.0566939	Degree Centrality
rs2479766	a	g	0.9771	-0.1626	0.0809	0.04437	ENSG00000132938	0.0575495	Degree Centrality
rs4803244	a	g	0.3588	0.0637	0.0238	0.007493	ENSG00000196235	0.0478482	Degree Centrality
rs2668536	a	g	0.4585	0.056	0.0237	0.018	ENSG00000072201	0.0530589	Degree Centrality
rs28648897	a	g	0.2821	0.0604	0.0264	0.02199	ENSG00000159216	0.0557291	Degree Centrality
rs35101885	c	g	0.9848	-0.2533	0.1119	0.02356	ENSG00000124181	0.0562743	Degree Centrality
rs117311246	c	g	0.9697	-0.1829	0.0702	0.009221	ENSG00000181222	0.0500882	Degree Centrality
rs6501786	a	t	0.8296	-0.0616	0.0307	0.04494	ENSG00000177885	0.0577083	Degree Centrality
rs2834905	t	g	0.4365	-0.0449	0.0234	0.05489	ENSG00000159216	0.0586076	Degree Centrality
rs8064776	t	c	0.9547	-0.162	0.0573	0.00473	ENSG00000177885	0.0452096	Degree Centrality
rs60795878	a	g	0.0144	0.251	0.1107	0.0234	ENSG00000159216	0.0562743	Degree Centrality
rs185957968	c	g	0.0121	0.4298	0.2237	0.05463	ENSG00000097007	0.0585834	Degree Centrality
rs7476	a	c	0.6878	-0.05	0.0259	0.05319	ENSG00000157613	0.0584894	Degree Centrality
rs2830061	a	t	0.1049	0.0902	0.0374	0.01584	ENSG00000142192	0.0528853	Degree Centrality
rs12427849	a	t	0.9884	-0.3749	0.1613	0.02008	ENSG00000139687	0.0541529	Degree Centrality
rs79404746	t	c	0.0219	-0.2052	0.0976	0.03557	ENSG00000159216	0.0566939	Degree Centrality
rs13061396	t	c	0.2976	-0.0692	0.0288	0.01638	ENSG00000067560	0.0530035	Degree Centrality
rs150074329	a	c	0.0104	0.4857	0.1849	0.008633	ENSG00000106511	0.0488368	Degree Centrality
rs11391	a	c	0.8681	-0.0787	0.0344	0.02218	ENSG00000196591	0.0557291	Degree Centrality
rs117729211	a	g	0.0533	-0.2094	0.0879	0.01725	ENSG00000154229	0.0530087	Degree Centrality
rs35131253	a	g	0.1302	0.065	0.0337	0.05378	ENSG00000116030	0.0584894	Degree Centrality
rs12940914	a	g	0.043	0.1774	0.0587	0.002493	ENSG00000177885	0.0447988	Degree Centrality
rs11647760	a	c	0.6176	-0.0545	0.0243	0.02478	ENSG00000103275	0.0562743	Degree Centrality
rs9900002	a	t	0.8307	-0.0609	0.0309	0.0488	ENSG00000177885	0.0581365	Degree Centrality
rs11848805	a	g	0.2893	0.0799	0.0293	0.006437	ENSG00000142208	0.0478482	Degree Centrality
rs150847327	a	g	0.1814	0.0951	0.0299	0.001479	ENSG00000196235	0.0425924	Degree Centrality
rs12981555	t	c	0.832	-0.0763	0.0332	0.02138	ENSG00000127616	0.0557025	Degree Centrality
rs1268889	a	g	0.5697	0.062	0.0292	0.03383	ENSG00000149311	0.0566939	Degree Centrality
rs72846686	c	g	0.938	0.1273	0.0513	0.01307	ENSG00000154229	0.0513341	Degree Centrality
rs2834907	t	c	0.5643	0.045	0.0233	0.05357	ENSG00000159216	0.0584894	Degree Centrality
rs74508336	t	c	0.1103	-0.1107	0.0376	0.003227	ENSG00000112062	0.0447988	Degree Centrality
rs72680028	a	g	0.0405	0.1288	0.0676	0.05672	ENSG00000104447	0.0589678	Degree Centrality
rs67690147	a	g	0.1112	-0.0906	0.0424	0.03251	ENSG00000091831	0.0566939	Degree Centrality
rs498684	a	g	0.1694	0.0681	0.031	0.0281	ENSG00000118058	0.0566939	Degree Centrality
rs17194214	t	c	0.1747	0.0831	0.0302	0.005881	ENSG00000157554	0.0477608	Degree Centrality
rs4855843	t	c	0.4294	0.0787	0.0249	0.001595	ENSG00000067560	0.0425924	Degree Centrality
rs184005941	a	c	0.9399	-0.109	0.0516	0.03477	ENSG00000100030	0.0566939	Degree Centrality
rs73185710	a	t	0.9788	-0.254	0.0915	0.005512	ENSG00000161202	0.0471349	Degree Centrality
rs3213079	c	g	0.1153	0.0951	0.0358	0.007853	ENSG00000170312	0.0478482	Degree Centrality
rs9636328	t	c	0.6597	0.0715	0.024	0.002885	ENSG00000116030	0.0447988	Degree Centrality
rs7222101	a	t	0.5798	-0.0577	0.0232	0.01298	ENSG00000154229	0.0513341	Degree Centrality
rs35418418	a	g	0.0135	0.388	0.186	0.03695	ENSG00000136238	0.0566939	Degree Centrality
rs2177268	a	t	0.7396	0.0612	0.0282	0.03014	ENSG00000067560	0.0566939	Degree Centrality
rs59259080	a	g	0.9518	-0.1308	0.0626	0.03686	ENSG00000154229	0.0566939	Degree Centrality
rs2836485	c	g	0.7953	0.0624	0.0295	0.03449	ENSG00000157554	0.0566939	Degree Centrality
rs62521879	c	g	0.2923	0.0555	0.0249	0.02616	ENSG00000169398	0.0566939	Degree Centrality
rs11023272	t	c	0.6491	-0.0462	0.0236	0.05026	ENSG00000129084	0.0583999	Degree Centrality
rs1058707	a	g	0.0932	-0.1211	0.0559	0.03017	ENSG00000104964	0.0566939	Degree Centrality
rs61428957	a	g	0.1003	0.1113	0.042	0.008008	ENSG00000157554	0.0481611	Degree Centrality
rs911496	t	g	0.842	0.0778	0.0334	0.01981	ENSG00000197122	0.0538993	Degree Centrality
rs1963987	t	c	0.0767	0.1335	0.0413	0.001214	ENSG00000168610	0.0425924	Degree Centrality
rs2928096	c	g	0.7591	0.0632	0.027	0.01912	ENSG00000170312	0.0538358	Degree Centrality
rs4753835	t	c	0.1469	-0.0789	0.0331	0.01728	ENSG00000149311	0.0530087	Degree Centrality
rs73135277	c	g	0.0179	0.2756	0.1014	0.006566	ENSG00000146648	0.0478482	Degree Centrality
rs116358576	t	g	0.9411	-0.1159	0.0506	0.02206	ENSG00000100030	0.0557291	Degree Centrality
rs74655871	a	g	0.1161	0.0759	0.0369	0.03954	ENSG00000103275	0.056872	Degree Centrality
rs4655144	a	t	0.0492	0.1111	0.0587	0.05852	ENSG00000004487	0.0595477	Degree Centrality
rs9981408	t	g	0.2286	0.0786	0.0273	0.003975	ENSG00000157554	0.0447988	Degree Centrality
rs2668550	t	c	0.1752	0.0593	0.0302	0.04936	ENSG00000072201	0.0582432	Degree Centrality
rs111838091	t	c	0.0618	-0.1266	0.0511	0.01313	ENSG00000154229	0.0513341	Degree Centrality
rs74237645	a	t	0.9149	0.133	0.0437	0.002315	ENSG00000179295	0.0447988	Degree Centrality
rs192396853	t	c	0.0127	-0.3666	0.1765	0.03773	ENSG00000159216	0.0566939	Degree Centrality
rs4880165	a	c	0.1435	0.0723	0.0353	0.04041	ENSG00000127191	0.0569623	Degree Centrality
rs116637665	t	c	0.0642	0.1467	0.0489	0.002682	ENSG00000169379	0.0447988	Degree Centrality
rs12473632	a	g	0.9894	-0.3701	0.1691	0.0286	ENSG00000138443	0.0566939	Degree Centrality
rs2005618	a	g	0.8952	0.0873	0.0385	0.0234	ENSG00000129071	0.0562743	Degree Centrality
rs111997050	t	c	0.06	0.1325	0.0479	0.005671	ENSG00000118058	0.0471349	Degree Centrality
rs41308856	t	c	0.0339	0.1635	0.0668	0.01446	ENSG00000136238	0.0525172	Degree Centrality
rs9857226	a	g	0.9557	-0.2231	0.1152	0.05277	ENSG00000082701	0.0584894	Degree Centrality
rs78900285	a	g	0.0589	0.1196	0.0506	0.01809	ENSG00000100030	0.0530589	Degree Centrality
rs1088055	t	g	0.4496	0.0451	0.023	0.04953	ENSG00000114107	0.0582698	Degree Centrality
rs4984809	a	g	0.3815	0.0536	0.0239	0.02459	ENSG00000103275	0.0562743	Degree Centrality
rs7279489	a	g	0.5844	0.0476	0.0241	0.04854	ENSG00000159216	0.0581365	Degree Centrality
rs9848718	c	g	0.4484	0.0434	0.0226	0.05506	ENSG00000114107	0.0587015	Degree Centrality
rs55777215	t	c	0.1177	-0.0826	0.0377	0.02844	ENSG00000159216	0.0566939	Degree Centrality
rs112522933	a	g	0.0209	-0.2059	0.099	0.03756	ENSG00000159216	0.0566939	Degree Centrality
rs3730536	a	g	0.6388	-0.0464	0.0243	0.05675	ENSG00000135679	0.0589678	Degree Centrality
rs148120997	a	c	0.0166	0.3161	0.1391	0.02301	ENSG00000159216	0.0562525	Degree Centrality
rs76306744	t	c	0.0209	-0.2064	0.0991	0.03724	ENSG00000159216	0.0566939	Degree Centrality
rs13000591	t	c	0.9625	-0.1246	0.0623	0.04569	ENSG00000138443	0.0577144	Degree Centrality
rs62442033	t	c	0.018	0.2513	0.1148	0.02859	ENSG00000091831	0.0566939	Degree Centrality
rs11360402	d	r	0.06	0.149	0.0558	0.007609	ENSG00000100030	0.0478482	Degree Centrality
rs16959240	t	c	0.0505	0.1189	0.056	0.03365	ENSG00000154229	0.0566939	Degree Centrality
rs35532362	a	g	0.4585	-0.0441	0.0227	0.05259	ENSG00000116030	0.0584894	Degree Centrality
rs1985633	a	c	0.4081	0.0509	0.0235	0.03037	ENSG00000154229	0.0566939	Degree Centrality
rs9982972	a	g	0.6444	0.0464	0.0245	0.05825	ENSG00000159216	0.0594988	Degree Centrality
rs80019217	t	g	0.9791	0.2063	0.0991	0.03738	ENSG00000159216	0.0566939	Degree Centrality
rs76580972	t	g	0.144	-0.0678	0.0354	0.05556	ENSG00000096968	0.0587775	Degree Centrality
rs138855263	t	c	0.0253	-0.2764	0.1156	0.01681	ENSG00000169375	0.0530087	Degree Centrality
rs9302990	t	c	0.1553	0.0653	0.0315	0.0381	ENSG00000177885	0.0567616	Degree Centrality
rs61762778	a	t	0.0359	0.165	0.0831	0.04694	ENSG00000154229	0.0580178	Degree Centrality
rs36112665	a	g	0.0187	0.219	0.1068	0.04028	ENSG00000080824	0.0569623	Degree Centrality
rs62039947	t	c	0.0981	0.1138	0.04	0.004442	ENSG00000140859	0.0447988	Degree Centrality
rs186058573	a	c	0.9854	-0.2874	0.1221	0.01857	ENSG00000137210	0.0536578	Degree Centrality
rs130005	a	g	0.8921	-0.1106	0.0406	0.006401	ENSG00000005339	0.0478482	Degree Centrality
rs6797765	a	g	0.5711	-0.0792	0.0249	0.001499	ENSG00000067560	0.0425924	Degree Centrality
rs55982496	t	c	0.3529	0.0895	0.0274	0.00108	ENSG00000104964	0.0425924	Degree Centrality
rs76264592	t	c	0.9232	-0.1343	0.0412	0.001111	ENSG00000168610	0.0425924	Degree Centrality
rs7653815	a	c	0.4495	0.0504	0.0231	0.0289	ENSG00000114107	0.0566939	Degree Centrality
rs9905256	c	g	0.4092	0.0499	0.0235	0.03367	ENSG00000154229	0.0566939	Degree Centrality
rs78369123	a	g	0.9791	0.2062	0.0991	0.03739	ENSG00000159216	0.0566939	Degree Centrality
rs9912764	a	g	0.4092	0.0496	0.0235	0.03467	ENSG00000154229	0.0566939	Degree Centrality
rs73371478	c	g	0.9753	-0.1542	0.0806	0.05566	ENSG00000159216	0.058828	Degree Centrality
rs4261696	a	g	0.9751	-0.1529	0.0795	0.05432	ENSG00000138443	0.0585825	Degree Centrality
rs76360394	t	c	0.977	0.3571	0.1315	0.006632	ENSG00000165280	0.0478482	Degree Centrality
rs3020347	t	g	0.4382	-0.0552	0.0229	0.0159	ENSG00000091831	0.0528853	Degree Centrality
rs9878436	t	c	0.4389	0.0476	0.0227	0.03567	ENSG00000114107	0.0566939	Degree Centrality
rs58714944	a	c	0.0845	0.0913	0.0414	0.02725	ENSG00000157554	0.0566939	Degree Centrality
rs1701002	t	c	0.5864	-0.0504	0.0248	0.04256	ENSG00000142192	0.0574639	Degree Centrality
rs2830104	a	g	0.8763	-0.0708	0.0345	0.04043	ENSG00000142192	0.0569623	Degree Centrality
rs77239466	a	g	0.9612	-0.1256	0.0638	0.04886	ENSG00000177885	0.0581365	Degree Centrality
rs11700821	t	c	0.9652	-0.127	0.0664	0.05557	ENSG00000159216	0.0587775	Degree Centrality
rs73365411	t	c	0.9852	-0.2366	0.1095	0.03072	ENSG00000159216	0.0566939	Degree Centrality
rs75241464	a	g	0.0144	0.2846	0.1502	0.0582	ENSG00000163156	0.0594863	Degree Centrality
rs9332816	t	g	0.0606	0.112	0.0474	0.01822	ENSG00000118058	0.0531048	Degree Centrality
rs186212760	t	c	0.0232	0.1984	0.0818	0.01524	ENSG00000091831	0.0525692	Degree Centrality
rs2242721	a	c	0.0635	0.118	0.0589	0.0451	ENSG00000159216	0.0577144	Degree Centrality
rs2456770	a	g	0.7591	0.0628	0.0269	0.01966	ENSG00000170312	0.0538993	Degree Centrality
rs74546615	t	c	0.1699	0.0891	0.0353	0.01159	ENSG00000102974	0.05092	Degree Centrality
rs3787917	a	g	0.6302	0.0488	0.0247	0.04801	ENSG00000157554	0.0581365	Degree Centrality
rs7186045	t	c	0.1148	0.0825	0.0386	0.03262	ENSG00000103275	0.0566939	Degree Centrality
rs2018329	t	c	0.0962	0.0767	0.0408	0.05971	ENSG00000159216	0.0599059	Degree Centrality
rs73055497	c	g	0.0135	0.3904	0.186	0.03579	ENSG00000136238	0.0566939	Degree Centrality
rs79933362	a	g	0.9485	0.1303	0.0619	0.03529	ENSG00000115904	0.0566939	Degree Centrality
rs62442016	a	c	0.522	0.0604	0.0236	0.0104	ENSG00000091831	0.0508044	Degree Centrality
rs8072842	a	t	0.4703	0.0539	0.0233	0.02041	ENSG00000154229	0.0545624	Degree Centrality
rs115130016	a	g	0.0196	0.279	0.1154	0.01559	ENSG00000113580	0.0528718	Degree Centrality
rs140538589	a	c	0.9896	-0.4522	0.173	0.008959	ENSG00000132938	0.0498912	Degree Centrality
rs4789186	t	c	0.831	-0.0618	0.0308	0.04514	ENSG00000177885	0.0577144	Degree Centrality
rs9974074	a	g	0.1805	0.0758	0.0293	0.009751	ENSG00000157554	0.0504558	Degree Centrality
rs4817707	a	g	0.1301	0.0757	0.0346	0.0287	ENSG00000159216	0.0566939	Degree Centrality
rs78627146	c	g	0.0404	0.146	0.0627	0.01985	ENSG00000106462	0.0539397	Degree Centrality
rs66990738	a	g	0.4102	0.05	0.0235	0.03329	ENSG00000154229	0.0566939	Degree Centrality
rs3787634	a	c	0.0337	0.1512	0.0673	0.02472	ENSG00000142192	0.0562743	Degree Centrality
rs62524102	t	c	0.2977	0.0523	0.0249	0.0354	ENSG00000169398	0.0566939	Degree Centrality
rs141068636	t	c	0.0134	0.283	0.1352	0.03632	ENSG00000135250	0.0566939	Degree Centrality
rs72740687	a	g	0.0257	0.152	0.0777	0.0506	ENSG00000090487	0.0584676	Degree Centrality
rs11898121	a	g	0.3813	-0.0721	0.0235	0.002148	ENSG00000116030	0.0447988	Degree Centrality
rs11145918	c	g	0.2595	0.0565	0.0258	0.02871	ENSG00000127191	0.0566939	Degree Centrality
rs183250503	a	g	0.018	0.3388	0.1683	0.04409	ENSG00000118058	0.0574639	Degree Centrality
rs851977	t	c	0.7201	-0.0538	0.0254	0.03417	ENSG00000091831	0.0566939	Degree Centrality
rs2811759	a	g	0.2249	0.0602	0.0274	0.02797	ENSG00000127191	0.0566939	Degree Centrality
rs1040329	c	g	0.5189	-0.0537	0.0236	0.02278	ENSG00000159216	0.0561383	Degree Centrality
rs9508330	t	c	0.0214	0.2421	0.0878	0.005841	ENSG00000132938	0.0477608	Degree Centrality
rs2830092	a	c	0.1053	0.0868	0.0372	0.01957	ENSG00000142192	0.0538993	Degree Centrality
rs6786905	a	c	0.177	0.0698	0.0295	0.01807	ENSG00000169379	0.0530589	Degree Centrality
rs77589546	a	g	0.9794	-0.1882	0.0944	0.04622	ENSG00000138443	0.0577894	Degree Centrality
rs1082037	a	g	0.4496	0.0448	0.0231	0.0528	ENSG00000114107	0.0584894	Degree Centrality
rs2242727	c	g	0.0264	0.16	0.0803	0.04623	ENSG00000159216	0.0577894	Degree Centrality
rs10775367	t	c	0.9555	-0.1655	0.0583	0.004535	ENSG00000177885	0.0447988	Degree Centrality
rs148110076	t	c	0.0224	0.2756	0.0982	0.004997	ENSG00000118260	0.0458542	Degree Centrality
rs4789187	a	g	0.1692	0.061	0.0308	0.04798	ENSG00000177885	0.0581365	Degree Centrality
rs114589304	a	g	0.0273	0.1823	0.0791	0.02112	ENSG00000159216	0.0556965	Degree Centrality
rs1130214	a	c	0.2882	0.0757	0.0301	0.01189	ENSG00000142208	0.0512937	Degree Centrality
rs8176166	t	c	0.8578	-0.0666	0.0328	0.0419	ENSG00000012048	0.0572827	Degree Centrality
rs10832285	t	c	0.4722	-0.0433	0.0226	0.0557	ENSG00000129084	0.058828	Degree Centrality
rs2616387	a	g	0.7946	-0.0593	0.0284	0.0364	ENSG00000072201	0.0566939	Degree Centrality
rs75805346	t	c	0.1861	0.0697	0.0298	0.01923	ENSG00000138443	0.0538358	Degree Centrality
rs73185712	a	g	0.9811	-0.2161	0.0987	0.0286	ENSG00000161202	0.0566939	Degree Centrality
rs8133814	c	g	0.4368	-0.0461	0.0234	0.0487	ENSG00000159216	0.0581365	Degree Centrality
rs1115679	a	g	0.4091	0.0452	0.0239	0.05911	ENSG00000154229	0.0597553	Degree Centrality
rs74815205	t	g	0.9777	-0.1756	0.0839	0.03639	ENSG00000071051	0.0566939	Degree Centrality
rs2677760	t	c	0.5198	0.0467	0.0232	0.04413	ENSG00000121879	0.0574639	Degree Centrality
rs2878298	t	c	0.5702	-0.0782	0.0248	0.001627	ENSG00000067560	0.0425924	Degree Centrality
rs16959238	a	g	0.2012	-0.0578	0.0293	0.04889	ENSG00000154229	0.0581365	Degree Centrality
rs7217329	a	g	0.8129	0.0723	0.03	0.01611	ENSG00000154229	0.0529981	Degree Centrality
rs76592040	a	g	0.0233	0.2066	0.081	0.01075	ENSG00000091831	0.0508044	Degree Centrality
rs1673608	t	c	0.4721	0.044	0.0226	0.0517	ENSG00000114107	0.0584676	Degree Centrality
rs80028279	c	g	0.0237	0.1579	0.081	0.05133	ENSG00000159216	0.0584676	Degree Centrality
rs550507	t	c	0.5531	-0.0431	0.0226	0.05657	ENSG00000114107	0.0589678	Degree Centrality
rs2242774	c	g	0.9649	-0.1402	0.0651	0.03121	ENSG00000159216	0.0566939	Degree Centrality
rs11719762	c	g	0.7398	0.0587	0.0285	0.03907	ENSG00000067560	0.0568291	Degree Centrality
rs8127640	t	c	0.505	0.0659	0.0287	0.02181	ENSG00000159216	0.0557291	Degree Centrality
rs73049003	c	g	0.0839	0.0832	0.0442	0.05971	ENSG00000075624	0.0599059	Degree Centrality
rs61759760	t	c	0.2884	0.0812	0.0294	0.005685	ENSG00000142208	0.0471349	Degree Centrality
rs113438419	t	c	0.0199	0.1833	0.0943	0.05187	ENSG00000159216	0.0584676	Degree Centrality
rs62259947	t	c	0.7405	0.0635	0.0283	0.0247	ENSG00000067560	0.0562743	Degree Centrality
rs11778196	a	c	0.0964	0.1029	0.0473	0.02964	ENSG00000104447	0.0566939	Degree Centrality
rs13237076	a	g	0.0769	-0.0971	0.048	0.0432	ENSG00000135250	0.0574639	Degree Centrality
rs8131668	a	g	0.9815	-0.257	0.098	0.008722	ENSG00000159216	0.0492054	Degree Centrality
rs115771260	t	c	0.9327	-0.0871	0.0462	0.05924	ENSG00000105401	0.0597697	Degree Centrality
rs74422681	a	g	0.9376	-0.1305	0.0492	0.007975	ENSG00000118058	0.0481611	Degree Centrality
rs7455028	t	c	0.2735	0.0492	0.0261	0.05917	ENSG00000091831	0.0597553	Degree Centrality
rs34235080	t	c	0.0388	0.1473	0.0609	0.01549	ENSG00000097007	0.0528695	Degree Centrality
rs7948661	t	c	0.9402	-0.1374	0.0488	0.004862	ENSG00000118058	0.0452096	Degree Centrality
rs2051801	a	g	0.7084	0.0722	0.0258	0.005161	ENSG00000179295	0.0459897	Degree Centrality
rs71562646	t	c	0.0728	-0.1108	0.049	0.02384	ENSG00000135250	0.0562743	Degree Centrality
rs10421440	a	g	0.0763	-0.1133	0.0472	0.01641	ENSG00000105568	0.0530035	Degree Centrality
rs3790150	t	c	0.837	0.081	0.0343	0.01823	ENSG00000197122	0.0531048	Degree Centrality
rs72843901	a	c	0.9369	0.1357	0.0531	0.01058	ENSG00000154229	0.0508044	Degree Centrality
rs10832280	a	t	0.5771	0.0533	0.0258	0.03852	ENSG00000129084	0.0567616	Degree Centrality
rs78692706	t	c	0.0496	0.1176	0.0582	0.04328	ENSG00000127616	0.0574639	Degree Centrality
rs9977881	t	c	0.8243	-0.0905	0.0301	0.002665	ENSG00000157554	0.0447988	Degree Centrality
rs149595506	a	g	0.9877	-0.4011	0.1753	0.02213	ENSG00000125952	0.0557291	Degree Centrality
rs117113975	t	c	0.9533	-0.1375	0.0589	0.0196	ENSG00000146648	0.0538993	Degree Centrality
rs142816855	c	g	0.025	0.2195	0.0868	0.01142	ENSG00000086159	0.0508044	Degree Centrality
rs118115977	t	c	0.0242	0.2546	0.1274	0.04572	ENSG00000127616	0.0577144	Degree Centrality
rs2941739	c	g	0.4419	0.0446	0.0231	0.05365	ENSG00000091831	0.0584894	Degree Centrality
rs9332835	a	g	0.072	0.1105	0.0466	0.01773	ENSG00000118058	0.0530169	Degree Centrality
rs9904811	a	g	0.4123	0.0491	0.0235	0.03662	ENSG00000154229	0.0566939	Degree Centrality
rs9847585	t	c	0.2695	-0.0674	0.0285	0.018	ENSG00000067560	0.0530589	Degree Centrality
rs147160609	a	g	0.0183	0.1986	0.0982	0.0431	ENSG00000142192	0.0574639	Degree Centrality
rs7112765	t	c	0.6215	0.0447	0.0235	0.05682	ENSG00000129084	0.0589678	Degree Centrality
rs6796147	c	g	0.736	0.0656	0.0283	0.02064	ENSG00000067560	0.0548354	Degree Centrality
rs144914335	a	g	0.9861	-0.2333	0.1072	0.02952	ENSG00000140859	0.0566939	Degree Centrality
rs73371467	a	t	0.0248	0.1743	0.08	0.02943	ENSG00000159216	0.0566939	Degree Centrality
rs140808844	a	g	0.9571	-0.1442	0.0705	0.04085	ENSG00000127616	0.0570432	Degree Centrality
rs62122127	a	g	0.0458	0.1991	0.0774	0.01006	ENSG00000072062	0.0507763	Degree Centrality
rs76611716	t	c	0.0769	0.1348	0.0412	0.001068	ENSG00000168610	0.0425924	Degree Centrality
rs75702014	t	c	0.0209	-0.2024	0.0989	0.04061	ENSG00000159216	0.0570432	Degree Centrality
rs78167475	t	c	0.0639	0.1223	0.0538	0.02311	ENSG00000105568	0.0562743	Degree Centrality
rs12626594	a	g	0.9634	-0.1585	0.0663	0.01689	ENSG00000142192	0.0530087	Degree Centrality
rs17425702	t	g	0.9792	-0.2039	0.085	0.01642	ENSG00000070831	0.0530035	Degree Centrality
rs9891191	t	c	0.187	-0.0684	0.031	0.02719	ENSG00000154229	0.0566939	Degree Centrality
rs2830069	t	g	0.8951	-0.0882	0.0374	0.01834	ENSG00000142192	0.0532804	Degree Centrality
rs11066309	a	g	0.4196	0.093	0.0232	6.192e-05	ENSG00000179295	0.0425924	Degree Centrality
rs2572300	t	c	0.1746	0.0619	0.0302	0.04013	ENSG00000072201	0.0569623	Degree Centrality
rs17338579	t	g	0.986	-0.4037	0.1035	9.579e-05	ENSG00000132383	0.0425924	Degree Centrality
rs112493063	t	g	0.0146	0.2775	0.144	0.05397	ENSG00000160207	0.0584894	Degree Centrality
rs188338348	t	c	0.988	-0.4501	0.15	0.002701	ENSG00000125952	0.0447988	Degree Centrality
rs79083473	a	g	0.9895	-0.3844	0.1708	0.02444	ENSG00000138443	0.0562743	Degree Centrality
rs17503908	t	g	0.9086	-0.1017	0.0396	0.01016	ENSG00000149311	0.0507763	Degree Centrality
rs78766707	a	g	0.0156	0.3737	0.1793	0.03714	ENSG00000137210	0.0566939	Degree Centrality
rs8136165	t	c	0.9419	-0.1094	0.0524	0.03667	ENSG00000100030	0.0566939	Degree Centrality
rs113382582	t	c	0.0771	0.1311	0.0414	0.001535	ENSG00000168610	0.0425924	Degree Centrality
rs11088436	a	g	0.6305	0.0455	0.0239	0.05716	ENSG00000157554	0.0590555	Degree Centrality
rs3213051	a	g	0.2409	-0.0633	0.027	0.01884	ENSG00000170312	0.0537856	Degree Centrality
rs77398041	t	g	0.017	0.1961	0.1013	0.05286	ENSG00000010810	0.0584894	Degree Centrality
rs60914381	c	g	0.8194	-0.0773	0.0295	0.008767	ENSG00000157554	0.0492054	Degree Centrality
rs78234278	a	c	0.975	0.1876	0.0909	0.03902	ENSG00000159216	0.0568291	Degree Centrality
rs11023278	t	g	0.3254	0.0501	0.0247	0.04248	ENSG00000129084	0.0574639	Degree Centrality
rs74667889	t	c	0.9862	-0.472	0.1929	0.01444	ENSG00000157554	0.0525172	Degree Centrality
rs16996463	a	g	0.6299	0.0451	0.0239	0.05953	ENSG00000157554	0.0598751	Degree Centrality
rs35222054	a	g	0.041	0.1911	0.0636	0.002647	ENSG00000136238	0.0447988	Degree Centrality
rs2242920	c	g	0.1777	0.0619	0.0301	0.0394	ENSG00000159216	0.056872	Degree Centrality
rs56768778	t	c	0.0847	-0.1333	0.0439	0.002388	ENSG00000179295	0.0447988	Degree Centrality
rs28595388	a	g	0.4958	0.044	0.0234	0.05962	ENSG00000154229	0.0599059	Degree Centrality
rs76622165	t	c	0.2144	0.0832	0.0285	0.003465	ENSG00000157554	0.0447988	Degree Centrality
rs117171683	a	g	0.0208	-0.1978	0.099	0.04563	ENSG00000159216	0.0577144	Degree Centrality
rs17285455	a	g	0.1689	0.0867	0.0304	0.004426	ENSG00000157554	0.0447988	Degree Centrality
rs1517586	t	c	0.903	-0.0815	0.04	0.04138	ENSG00000121879	0.0571504	Degree Centrality
rs10432860	t	g	0.8368	-0.0781	0.032	0.01455	ENSG00000159216	0.0525172	Degree Centrality
rs4816276	c	g	0.8956	-0.0914	0.0377	0.0152	ENSG00000142192	0.0525692	Degree Centrality
rs117343722	a	g	0.0404	0.1485	0.0626	0.01772	ENSG00000106462	0.0530169	Degree Centrality
rs144509105	a	g	0.0156	0.2614	0.0976	0.007411	ENSG00000154229	0.0478482	Degree Centrality
rs444949	t	c	0.545	-0.0597	0.0255	0.01922	ENSG00000104964	0.0538358	Degree Centrality
rs10149779	a	g	0.287	0.079	0.0297	0.007799	ENSG00000142208	0.0478482	Degree Centrality
rs11651627	a	t	0.5879	-0.0514	0.0238	0.03124	ENSG00000154229	0.0566939	Degree Centrality
rs10422483	a	t	0.0769	-0.1035	0.0454	0.02268	ENSG00000105568	0.0560206	Degree Centrality
rs12441741	a	g	0.0597	0.191	0.0581	0.00101	ENSG00000090487	0.0425924	Degree Centrality
rs2668564	t	c	0.617	-0.0698	0.0242	0.003931	ENSG00000072201	0.0447988	Degree Centrality
rs56127630	c	g	0.7396	0.0612	0.0282	0.0302	ENSG00000067560	0.0566939	Degree Centrality
rs9332871	t	g	0.0601	0.1198	0.0479	0.01243	ENSG00000118058	0.0513341	Degree Centrality
rs17657219	a	g	0.0549	0.1511	0.0531	0.00448	ENSG00000132938	0.0447988	Degree Centrality
rs10185956	t	c	0.6595	0.0724	0.024	0.002532	ENSG00000116030	0.0447988	Degree Centrality
rs17883506	a	g	0.0767	0.1328	0.0413	0.001297	ENSG00000168610	0.0425924	Degree Centrality
rs2071054	a	g	0.6972	-0.0505	0.0246	0.03951	ENSG00000101412	0.056872	Degree Centrality
rs7222002	c	g	0.9551	-0.1684	0.0574	0.003319	ENSG00000177885	0.0447988	Degree Centrality
rs1322454	a	g	0.8673	-0.0766	0.0345	0.02657	ENSG00000196591	0.0566939	Degree Centrality
rs7275871	a	g	0.9793	-0.2107	0.1118	0.05947	ENSG00000159216	0.0598751	Degree Centrality
rs66536924	t	c	0.7226	-0.0521	0.0259	0.04413	ENSG00000197256	0.0574639	Degree Centrality
rs2699905	t	c	0.2465	0.0541	0.0271	0.04574	ENSG00000121879	0.0577144	Degree Centrality
rs71432983	t	c	0.9777	-0.2151	0.0971	0.02667	ENSG00000139687	0.0566939	Degree Centrality
rs13048344	a	c	0.5553	0.0489	0.0242	0.04286	ENSG00000159216	0.0574639	Degree Centrality
rs1980118	a	c	0.2951	0.0503	0.025	0.04434	ENSG00000154229	0.0575454	Degree Centrality
rs62521903	c	g	0.7472	-0.0506	0.0263	0.05484	ENSG00000169398	0.0585834	Degree Centrality
rs12600582	c	g	0.2728	0.0594	0.0264	0.02453	ENSG00000154229	0.0562743	Degree Centrality
rs57895898	a	g	0.0149	0.2514	0.1093	0.0214	ENSG00000159216	0.0557025	Degree Centrality
rs115044388	a	t	0.9793	-0.1786	0.086	0.03782	ENSG00000070831	0.0566939	Degree Centrality
rs629884	a	g	0.4481	0.0446	0.023	0.05232	ENSG00000114107	0.0584894	Degree Centrality
rs112284775	a	g	0.0235	0.2166	0.1076	0.04406	ENSG00000145675	0.0574639	Degree Centrality
rs3020344	t	g	0.4451	-0.0533	0.023	0.02078	ENSG00000091831	0.0550029	Degree Centrality
rs12306363	t	c	0.9851	-0.3139	0.1328	0.01811	ENSG00000086159	0.0530589	Degree Centrality
rs379309	t	c	0.5051	-0.0535	0.0239	0.02496	ENSG00000197256	0.0565052	Degree Centrality
rs2504065	a	g	0.4964	0.0634	0.0237	0.007546	ENSG00000091831	0.0478482	Degree Centrality
rs11869886	t	c	0.9233	-0.1332	0.0413	0.001269	ENSG00000168610	0.0425924	Degree Centrality
rs78065015	t	c	0.8862	-0.0798	0.0384	0.03781	ENSG00000112559	0.0566939	Degree Centrality
rs1871029	a	g	0.3836	0.0621	0.0246	0.01168	ENSG00000072201	0.0510455	Degree Centrality
rs75066103	t	g	0.9649	-0.1592	0.0741	0.0316	ENSG00000100393	0.0566939	Degree Centrality
rs55651068	t	c	0.1692	0.0869	0.0304	0.004295	ENSG00000157554	0.0447988	Degree Centrality
rs2830006	t	c	0.0364	0.1408	0.0656	0.03172	ENSG00000142192	0.0566939	Degree Centrality
rs10420073	t	c	0.3594	0.065	0.0238	0.006426	ENSG00000196235	0.0478482	Degree Centrality
rs2784033	c	g	0.7823	-0.0601	0.0273	0.02781	ENSG00000127191	0.0566939	Degree Centrality
rs6094491	c	g	0.1569	-0.0804	0.034	0.01788	ENSG00000197122	0.0530589	Degree Centrality
rs75756950	t	c	0.0588	0.1206	0.0505	0.01699	ENSG00000100030	0.0530087	Degree Centrality
rs73186064	t	g	0.0123	0.4805	0.1815	0.008128	ENSG00000135250	0.0481611	Degree Centrality
rs12594609	a	g	0.0616	0.1258	0.0509	0.01344	ENSG00000166949	0.0513341	Degree Centrality
rs7621003	t	c	0.5683	-0.0768	0.0257	0.002806	ENSG00000067560	0.0447988	Degree Centrality
rs61758466	a	g	0.1534	0.1011	0.0383	0.008244	ENSG00000142208	0.0481611	Degree Centrality
rs2830053	t	c	0.1051	0.0945	0.0378	0.01228	ENSG00000142192	0.0513341	Degree Centrality
rs78631073	a	g	0.1101	-0.112	0.0376	0.00291	ENSG00000112062	0.0447988	Degree Centrality
rs61191126	t	c	0.0767	0.1337	0.0414	0.001225	ENSG00000168610	0.0425924	Degree Centrality
rs2298432	a	c	0.3712	-0.0474	0.024	0.04832	ENSG00000100030	0.0581365	Degree Centrality
rs2836529	a	c	0.8791	-0.0751	0.0356	0.03471	ENSG00000157554	0.0566939	Degree Centrality
rs116284709	a	c	0.0232	0.1607	0.0814	0.04845	ENSG00000159216	0.0581365	Degree Centrality
rs76197763	a	g	0.957	-0.203	0.0674	0.002579	ENSG00000138443	0.0447988	Degree Centrality
rs9974388	t	c	0.8653	-0.069	0.0352	0.04955	ENSG00000157554	0.0582698	Degree Centrality
rs8176320	t	c	0.0157	0.3784	0.1273	0.002946	ENSG00000012048	0.0447988	Degree Centrality
rs247326	t	c	0.582	0.0539	0.0237	0.0229	ENSG00000197837	0.0562401	Degree Centrality
rs6501784	a	c	0.8239	-0.063	0.0307	0.03992	ENSG00000177885	0.0569594	Degree Centrality
rs12599143	a	g	0.1049	0.0963	0.0408	0.01833	ENSG00000005339	0.0532804	Degree Centrality
rs28382787	a	t	0.8538	-0.0672	0.0344	0.05104	ENSG00000105401	0.0584676	Degree Centrality
rs9894916	t	c	0.3902	0.0627	0.0238	0.008481	ENSG00000154229	0.0486791	Degree Centrality
rs10172500	a	g	0.0248	0.1564	0.0795	0.04904	ENSG00000138443	0.0581841	Degree Centrality
rs2212932	a	g	0.8255	-0.0882	0.0301	0.00339	ENSG00000157554	0.0447988	Degree Centrality
rs5030500	t	c	0.9795	-0.2668	0.0929	0.004089	ENSG00000175104	0.0447988	Degree Centrality
rs144822945	a	g	0.017	0.2815	0.1398	0.04414	ENSG00000004487	0.0574639	Degree Centrality
rs3819182	a	c	0.3853	0.0451	0.0237	0.05719	ENSG00000145358	0.0590555	Degree Centrality
rs78556168	t	c	0.9862	-0.2517	0.1074	0.01907	ENSG00000010810	0.0538358	Degree Centrality
rs76584292	t	c	0.9411	-0.1151	0.0506	0.02296	ENSG00000100030	0.0562525	Degree Centrality
rs2668535	t	g	0.4598	0.0559	0.0236	0.01796	ENSG00000072201	0.0530589	Degree Centrality
rs4806901	t	c	0.9053	0.1219	0.0548	0.02612	ENSG00000104964	0.0566939	Degree Centrality
rs7116876	c	g	0.0593	0.1306	0.048	0.006525	ENSG00000118058	0.0478482	Degree Centrality
rs62039946	t	c	0.0974	0.114	0.04	0.004437	ENSG00000140859	0.0447988	Degree Centrality
rs62070392	a	t	0.9414	0.1355	0.0546	0.01314	ENSG00000154229	0.0513341	Degree Centrality
rs4406451	a	t	0.7043	-0.0506	0.025	0.04288	ENSG00000169398	0.0574639	Degree Centrality
rs34743063	a	c	0.0902	-0.0824	0.0431	0.05586	ENSG00000135250	0.0589126	Degree Centrality
rs459094	t	g	0.2634	0.0512	0.0268	0.0562	ENSG00000157554	0.0589678	Degree Centrality
rs297154	t	c	0.9219	0.0888	0.0467	0.05737	ENSG00000115904	0.0591296	Degree Centrality
rs188154372	t	c	0.0164	0.2386	0.126	0.05833	ENSG00000129084	0.0595238	Degree Centrality
rs138595256	c	g	0.9715	-0.2392	0.113	0.03427	ENSG00000159216	0.0566939	Degree Centrality
rs138280148	t	c	0.0516	0.1185	0.0601	0.04862	ENSG00000154229	0.0581365	Degree Centrality
rs9976303	a	g	0.7959	-0.0758	0.028	0.006821	ENSG00000157554	0.0478482	Degree Centrality
rs12626595	a	g	0.9634	-0.1586	0.0663	0.0168	ENSG00000142192	0.0530087	Degree Centrality
rs56382348	t	c	0.0221	0.2035	0.0854	0.01716	ENSG00000070831	0.0530087	Degree Centrality
rs4789176	a	t	0.155	0.0678	0.0315	0.03136	ENSG00000177885	0.0566939	Degree Centrality
rs8072566	a	g	0.196	-0.0642	0.0294	0.02895	ENSG00000168610	0.0566939	Degree Centrality
rs2211772	t	c	0.9646	-0.178	0.0664	0.007312	ENSG00000142192	0.0478482	Degree Centrality
rs7868660	t	c	0.7396	-0.05	0.0257	0.05203	ENSG00000127191	0.0584676	Degree Centrality
rs7211915	a	g	0.1704	0.0619	0.0307	0.04408	ENSG00000177885	0.0574639	Degree Centrality
rs7868124	a	g	0.7378	-0.0568	0.0259	0.02818	ENSG00000127191	0.0566939	Degree Centrality
rs73937434	a	g	0.146	-0.0681	0.0333	0.0411	ENSG00000105568	0.0571504	Degree Centrality
rs2075903	t	g	0.7997	-0.0635	0.0293	0.03009	ENSG00000159216	0.0566939	Degree Centrality
rs79848307	t	c	0.062	-0.1261	0.0509	0.01315	ENSG00000154229	0.0513341	Degree Centrality
rs34166579	a	g	0.9866	-0.4017	0.186	0.0308	ENSG00000136238	0.0566939	Degree Centrality
rs16993126	a	g	0.025	-0.1869	0.0907	0.03942	ENSG00000159216	0.056872	Degree Centrality
rs151077770	a	g	0.9649	-0.1584	0.0751	0.03494	ENSG00000139687	0.0566939	Degree Centrality
rs115789861	t	c	0.059	0.1126	0.0506	0.02611	ENSG00000100030	0.0566939	Degree Centrality
rs4961230	a	g	0.2983	0.0495	0.0249	0.04636	ENSG00000169398	0.0578468	Degree Centrality
rs148372145	t	c	0.9882	-0.3595	0.1843	0.05101	ENSG00000114107	0.0584676	Degree Centrality
rs917440	t	c	0.4432	0.0499	0.0235	0.0334	ENSG00000106511	0.0566939	Degree Centrality
rs118058296	a	g	0.017	0.1889	0.0973	0.05238	ENSG00000142192	0.0584894	Degree Centrality
rs3138338	a	g	0.1002	-0.0742	0.0392	0.05874	ENSG00000129071	0.0595477	Degree Centrality
rs141379009	t	g	0.9749	-0.2826	0.0764	0.0002173	ENSG00000149311	0.0425924	Degree Centrality
rs2235633	t	c	0.1152	0.0789	0.0377	0.03629	ENSG00000103275	0.0566939	Degree Centrality
rs2469965	t	c	0.0375	0.1245	0.0624	0.04587	ENSG00000138443	0.0577144	Degree Centrality
rs1570209	t	c	0.9167	0.0999	0.0469	0.03321	ENSG00000197122	0.0566939	Degree Centrality
rs28722876	a	t	0.0756	-0.1068	0.0567	0.05982	ENSG00000135250	0.0599059	Degree Centrality
rs13048005	t	c	0.8809	0.0805	0.0374	0.03139	ENSG00000159216	0.0566939	Degree Centrality
rs55957735	a	g	0.429	0.0787	0.0249	0.001577	ENSG00000067560	0.0425924	Degree Centrality
rs3749602	t	c	0.0149	0.3166	0.1082	0.003446	ENSG00000145358	0.0447988	Degree Centrality
rs12409321	t	c	0.5083	-0.0435	0.0228	0.05651	ENSG00000004487	0.0589678	Degree Centrality
rs973105	a	g	0.1818	0.075	0.0293	0.01044	ENSG00000157554	0.0508044	Degree Centrality
rs4425800	t	c	0.7044	-0.0519	0.025	0.03779	ENSG00000169398	0.0566939	Degree Centrality
rs143662507	t	c	0.0115	0.4111	0.1613	0.01084	ENSG00000091831	0.0508044	Degree Centrality
rs6018199	t	g	0.8405	0.0821	0.033	0.01277	ENSG00000197122	0.0513341	Degree Centrality
rs7048209	a	g	0.1397	0.0775	0.0353	0.02826	ENSG00000127191	0.0566939	Degree Centrality
rs75641750	c	g	0.8706	0.0771	0.0376	0.04024	ENSG00000197122	0.0569623	Degree Centrality
rs9894206	t	c	0.1563	0.0632	0.0314	0.04448	ENSG00000177885	0.0575876	Degree Centrality
rs190543502	t	c	0.9718	-0.1699	0.077	0.02741	ENSG00000067369	0.0566939	Degree Centrality
rs11023247	a	g	0.0166	0.3128	0.1215	0.01007	ENSG00000129084	0.0507763	Degree Centrality
rs55962830	a	c	0.1048	0.095	0.0374	0.01118	ENSG00000142192	0.0508044	Degree Centrality
rs10283820	a	g	0.3897	-0.0681	0.0274	0.01307	ENSG00000127191	0.0513341	Degree Centrality
rs148530107	a	g	0.011	0.4761	0.1616	0.003226	ENSG00000169375	0.0447988	Degree Centrality
rs181546180	a	g	0.0146	0.3844	0.1949	0.04854	ENSG00000135250	0.0581365	Degree Centrality
rs10781521	t	c	0.7335	-0.0527	0.0258	0.04118	ENSG00000127191	0.0571504	Degree Centrality
rs117569440	a	c	0.0158	-0.2606	0.1253	0.03764	ENSG00000091831	0.0566939	Degree Centrality
rs118146126	a	g	0.9832	-0.3752	0.1594	0.01861	ENSG00000185359	0.053701	Degree Centrality
rs17884478	a	g	0.0767	0.1325	0.0413	0.001347	ENSG00000168610	0.0425924	Degree Centrality
rs9837294	a	g	0.9112	-0.1066	0.0419	0.0109	ENSG00000169379	0.0508044	Degree Centrality
rs7953150	a	g	0.2925	-0.0723	0.0263	0.005959	ENSG00000179295	0.0478482	Degree Centrality
rs16983548	c	g	0.146	-0.0709	0.0333	0.03302	ENSG00000105568	0.0566939	Degree Centrality
rs11715060	a	g	0.2641	-0.059	0.0287	0.03999	ENSG00000067560	0.0569623	Degree Centrality
rs148005542	t	c	0.1338	-0.0719	0.0364	0.04818	ENSG00000105568	0.0581365	Degree Centrality
rs72742785	t	c	0.9739	-0.1464	0.0774	0.05875	ENSG00000090487	0.0595477	Degree Centrality
rs72742786	c	g	0.0261	0.1464	0.0774	0.0587	ENSG00000090487	0.0595477	Degree Centrality
rs11979921	a	c	0.9642	-0.1253	0.0649	0.05361	ENSG00000146648	0.0584894	Degree Centrality
rs2362709	a	g	0.5205	-0.0467	0.0232	0.04357	ENSG00000154229	0.0574639	Degree Centrality
rs58805176	a	g	0.0853	-0.1226	0.0425	0.003969	ENSG00000179295	0.0447988	Degree Centrality
rs739844	c	g	0.7045	0.0633	0.0262	0.01547	ENSG00000165280	0.0528695	Degree Centrality
rs13046957	a	g	0.033	0.1393	0.0676	0.03953	ENSG00000159216	0.056872	Degree Centrality
rs116611022	c	g	0.0223	0.1766	0.0839	0.03521	ENSG00000071051	0.0566939	Degree Centrality
rs800907	t	c	0.497	0.0442	0.0234	0.05877	ENSG00000104447	0.0595477	Degree Centrality
rs80031621	t	c	0.0208	-0.1987	0.0993	0.04541	ENSG00000159216	0.0577144	Degree Centrality
rs62072413	a	t	0.0129	0.2509	0.1102	0.02281	ENSG00000154229	0.0561477	Degree Centrality
rs11066322	a	g	0.1835	-0.0965	0.0298	0.001187	ENSG00000179295	0.0425924	Degree Centrality
rs3827166	t	g	0.8954	-0.0906	0.0376	0.01585	ENSG00000142192	0.0528853	Degree Centrality
rs73055502	t	c	0.0134	0.3997	0.1861	0.03171	ENSG00000136238	0.0566939	Degree Centrality
rs3729789	t	c	0.0135	0.3871	0.1861	0.03753	ENSG00000136238	0.0566939	Degree Centrality
rs76136980	t	c	0.0346	0.1324	0.0659	0.0446	ENSG00000159216	0.0576208	Degree Centrality
rs11248866	a	g	0.6191	-0.0579	0.0243	0.01729	ENSG00000103275	0.0530087	Degree Centrality
rs115339818	t	c	0.0153	0.22	0.1083	0.04215	ENSG00000132170	0.0574639	Degree Centrality
rs62148192	a	c	0.0449	-0.1202	0.0609	0.04858	ENSG00000071051	0.0581365	Degree Centrality
rs489922	a	c	0.7106	0.0499	0.0252	0.0478	ENSG00000165280	0.0581365	Degree Centrality
rs117149618	t	c	0.032	0.1759	0.0725	0.01526	ENSG00000197122	0.0525692	Degree Centrality
rs145146015	c	g	0.0185	0.2584	0.1028	0.01197	ENSG00000157613	0.0512937	Degree Centrality
rs139385806	a	t	0.0126	0.2696	0.1164	0.02061	ENSG00000132938	0.0548236	Degree Centrality
rs2448345	t	c	0.761	0.0644	0.027	0.01723	ENSG00000170312	0.0530087	Degree Centrality
rs643620	t	g	0.2079	0.0825	0.0285	0.003803	ENSG00000114107	0.0447988	Degree Centrality
rs12626688	t	g	0.9643	-0.1652	0.0666	0.01317	ENSG00000142192	0.0513341	Degree Centrality
rs35303835	c	g	0.7372	-0.0557	0.0265	0.03536	ENSG00000154229	0.0566939	Degree Centrality
rs2784075	t	c	0.2208	0.0528	0.0272	0.05178	ENSG00000127191	0.0584676	Degree Centrality
rs76766108	a	g	0.0252	0.1989	0.0815	0.01464	ENSG00000091831	0.0525692	Degree Centrality
rs117656763	t	c	0.9621	0.1512	0.0798	0.05821	ENSG00000005339	0.0594863	Degree Centrality
rs35874463	a	g	0.9508	-0.1189	0.0605	0.04955	ENSG00000166949	0.0582698	Degree Centrality
rs1028000	t	c	0.7547	-0.0632	0.0274	0.02127	ENSG00000072201	0.0557025	Degree Centrality
rs2244995	t	g	0.116	0.0744	0.0363	0.04038	ENSG00000159216	0.0569623	Degree Centrality
rs2784096	a	t	0.2167	0.0621	0.0274	0.0233	ENSG00000127191	0.0562743	Degree Centrality
rs4346160	t	c	0.5663	0.055	0.023	0.01682	ENSG00000090487	0.0530087	Degree Centrality
rs11867382	t	c	0.0766	0.1339	0.0413	0.001196	ENSG00000168610	0.0425924	Degree Centrality
rs190840114	t	c	0.0235	0.1629	0.084	0.05247	ENSG00000091831	0.0584894	Degree Centrality
rs144972515	a	g	0.0125	0.3088	0.125	0.01348	ENSG00000072201	0.0513341	Degree Centrality
rs172592	t	c	0.9645	-0.1252	0.0649	0.05383	ENSG00000142192	0.0584894	Degree Centrality
rs4817704	a	g	0.7981	-0.064	0.0293	0.02897	ENSG00000159216	0.0566939	Degree Centrality
rs800899	a	g	0.5022	0.0524	0.0233	0.02456	ENSG00000104447	0.0562743	Degree Centrality
rs16992975	a	g	0.9842	-0.232	0.1035	0.02502	ENSG00000159216	0.0565052	Degree Centrality
rs2597188	a	g	0.6244	0.0509	0.0234	0.02946	ENSG00000129084	0.0566939	Degree Centrality
rs2834827	a	g	0.1135	0.0883	0.0369	0.01677	ENSG00000159216	0.0530087	Degree Centrality
rs7224351	a	g	0.5803	-0.0551	0.0232	0.01755	ENSG00000154229	0.0530169	Degree Centrality
rs2235547	c	g	0.4877	0.0551	0.0237	0.02008	ENSG00000004487	0.0541529	Degree Centrality
rs72743439	t	c	0.0189	0.2239	0.1047	0.03254	ENSG00000166949	0.0566939	Degree Centrality
rs79114508	t	c	0.0209	-0.209	0.099	0.0347	ENSG00000159216	0.0566939	Degree Centrality
rs7277683	a	g	0.1153	0.0801	0.0369	0.0297	ENSG00000159216	0.0566939	Degree Centrality
rs2053874	t	g	0.3084	0.0533	0.0251	0.03368	ENSG00000129084	0.0566939	Degree Centrality
rs2891713	c	g	0.8314	-0.0631	0.0309	0.0408	ENSG00000177885	0.0570432	Degree Centrality
rs16993184	t	c	0.0468	0.2157	0.0726	0.002954	ENSG00000159216	0.0447988	Degree Centrality
rs13022703	c	g	0.0259	0.1716	0.0851	0.04383	ENSG00000162924	0.0574639	Degree Centrality
rs4789188	a	c	0.1689	0.0626	0.0309	0.04265	ENSG00000177885	0.0574639	Degree Centrality
rs9894849	a	g	0.4118	0.0524	0.0235	0.02578	ENSG00000154229	0.0566939	Degree Centrality
rs12482998	a	g	0.2378	-0.0681	0.0272	0.01247	ENSG00000157554	0.0513341	Degree Centrality
rs17250581	t	g	0.0435	0.12	0.0607	0.04802	ENSG00000127191	0.0581365	Degree Centrality
rs4151611	a	g	0.0588	0.1505	0.0706	0.03302	ENSG00000139687	0.0566939	Degree Centrality
rs34233110	a	g	0.9865	-0.3875	0.1861	0.03732	ENSG00000136238	0.0566939	Degree Centrality
rs7123835	t	g	0.9407	-0.129	0.048	0.007184	ENSG00000118058	0.0478482	Degree Centrality
rs7490741	a	c	0.1315	0.0672	0.0348	0.0535	ENSG00000132938	0.0584894	Degree Centrality
rs2242768	t	c	0.9662	-0.1386	0.0674	0.03981	ENSG00000159216	0.0569594	Degree Centrality
rs114451007	a	t	0.9867	-0.2543	0.1196	0.03355	ENSG00000132170	0.0566939	Degree Centrality
rs56208422	a	t	0.2978	0.0518	0.0249	0.03705	ENSG00000169398	0.0566939	Degree Centrality
rs7944075	t	c	0.0283	0.1643	0.0798	0.03945	ENSG00000109971	0.056872	Degree Centrality
rs4407017	a	g	0.0391	0.1712	0.0612	0.005127	ENSG00000090487	0.0459897	Degree Centrality
rs10458874	a	g	0.5628	-0.0614	0.0227	0.006933	ENSG00000129084	0.0478482	Degree Centrality
rs1974	a	g	0.0431	-0.1277	0.0646	0.04809	ENSG00000125798	0.0581365	Degree Centrality
rs773449	a	g	0.5438	-0.0439	0.0232	0.05877	ENSG00000114107	0.0595477	Degree Centrality
rs7643586	c	g	0.5689	-0.0771	0.0258	0.002777	ENSG00000067560	0.0447988	Degree Centrality
rs143017296	t	g	0.0224	-0.2189	0.092	0.01731	ENSG00000125952	0.0530087	Degree Centrality
rs34072656	c	g	0.9641	-0.1583	0.0641	0.01346	ENSG00000136238	0.0513341	Degree Centrality
rs11716811	a	c	0.0515	0.1054	0.0537	0.04945	ENSG00000121879	0.0582698	Degree Centrality
rs2834804	t	c	0.559	-0.0592	0.0299	0.04778	ENSG00000159216	0.0581365	Degree Centrality
rs140115787	t	c	0.0145	0.2927	0.1296	0.02393	ENSG00000132938	0.0562743	Degree Centrality
rs79403409	a	g	0.0211	-0.2047	0.0991	0.03879	ENSG00000159216	0.0568072	Degree Centrality
rs111592781	t	c	0.0128	0.3115	0.1376	0.02362	ENSG00000138443	0.0562743	Degree Centrality
rs9811052	a	g	0.5521	-0.0433	0.0226	0.05589	ENSG00000114107	0.0589126	Degree Centrality
rs45525740	a	g	0.0339	0.1626	0.0712	0.02235	ENSG00000142192	0.0557291	Degree Centrality
rs62521883	a	t	0.2925	0.0532	0.025	0.03313	ENSG00000169398	0.0566939	Degree Centrality
rs10221238	t	g	0.0618	-0.1265	0.051	0.01319	ENSG00000154229	0.0513341	Degree Centrality
rs115028904	t	c	0.0262	0.2673	0.0754	0.0003901	ENSG00000072201	0.0425924	Degree Centrality
rs80001974	t	c	0.038	0.164	0.0711	0.02103	ENSG00000101266	0.0555275	Degree Centrality
rs9972423	a	t	0.3684	0.0517	0.0251	0.03915	ENSG00000166949	0.0568298	Degree Centrality
rs2286958	c	g	0.5804	-0.0554	0.0232	0.0171	ENSG00000154229	0.0530087	Degree Centrality
rs62521878	t	c	0.2922	0.055	0.0249	0.02735	ENSG00000169398	0.0566939	Degree Centrality
rs11167013	c	g	0.2668	0.0617	0.0264	0.01938	ENSG00000169398	0.0538358	Degree Centrality
rs380417	t	c	0.1957	0.0697	0.0297	0.01884	ENSG00000142192	0.0537856	Degree Centrality
rs10766187	a	g	0.5235	0.0442	0.0227	0.051	ENSG00000129084	0.0584676	Degree Centrality
rs78770647	t	c	0.0137	0.3159	0.1107	0.004313	ENSG00000132938	0.0447988	Degree Centrality
rs6775069	a	g	0.2657	-0.0589	0.0284	0.03858	ENSG00000067560	0.0567616	Degree Centrality
rs138319561	a	g	0.0161	0.2585	0.1225	0.03491	ENSG00000106089	0.0566939	Degree Centrality
rs4588167	a	t	0.0397	0.1177	0.0621	0.05803	ENSG00000138443	0.0594487	Degree Centrality
rs62069940	a	g	0.7621	-0.0565	0.027	0.03621	ENSG00000154229	0.0566939	Degree Centrality
rs13301872	a	c	0.2604	0.0559	0.0257	0.02991	ENSG00000127191	0.0566939	Degree Centrality
rs112693630	t	c	0.0767	0.1339	0.0413	0.001187	ENSG00000168610	0.0425924	Degree Centrality
rs11658630	a	g	0.5734	0.0471	0.0244	0.05381	ENSG00000154229	0.0584894	Degree Centrality
rs41266025	t	c	0.0206	0.1784	0.0862	0.03847	ENSG00000070831	0.0567616	Degree Centrality
rs57129976	a	g	0.0543	0.1321	0.052	0.01103	ENSG00000142192	0.0508044	Degree Centrality
rs34699105	a	g	0.964	-0.1593	0.0641	0.01299	ENSG00000136238	0.0513341	Degree Centrality
rs9332846	a	g	0.0594	0.1291	0.048	0.007171	ENSG00000118058	0.0478482	Degree Centrality
rs9898765	a	g	0.1562	0.0667	0.0315	0.0341	ENSG00000177885	0.0566939	Degree Centrality
rs2835094	t	c	0.0359	0.1231	0.0646	0.0566	ENSG00000159216	0.0589678	Degree Centrality
rs2836536	t	c	0.0845	0.0882	0.0412	0.03239	ENSG00000157554	0.0566939	Degree Centrality
rs189159785	c	g	0.9876	-0.2766	0.1336	0.03846	ENSG00000091831	0.0567616	Degree Centrality
rs139697976	a	g	0.0262	0.275	0.0757	0.000283	ENSG00000072201	0.0425924	Degree Centrality
rs2280555	t	g	0.6044	0.0451	0.0238	0.05779	ENSG00000090487	0.0593115	Degree Centrality
rs148243075	a	g	0.9858	-0.2973	0.1422	0.03659	ENSG00000082701	0.0566939	Degree Centrality
rs115326428	a	g	0.9412	-0.1194	0.0505	0.01819	ENSG00000100030	0.0531048	Degree Centrality
rs112636863	t	c	0.9403	-0.1388	0.0484	0.00411	ENSG00000118058	0.0447988	Degree Centrality
rs7246329	a	g	0.356	0.0615	0.024	0.01043	ENSG00000196235	0.0508044	Degree Centrality
rs117930847	t	c	0.9792	0.1978	0.099	0.04579	ENSG00000159216	0.0577144	Degree Centrality
rs141864827	t	c	0.0135	0.3835	0.1863	0.03959	ENSG00000136238	0.056872	Degree Centrality
rs3730581	a	g	0.348	0.0499	0.0246	0.04259	ENSG00000135679	0.0574639	Degree Centrality
rs2575863	a	g	0.9533	-0.1133	0.0562	0.04367	ENSG00000129084	0.0574639	Degree Centrality
rs150516336	t	c	0.9813	-0.2994	0.1315	0.02285	ENSG00000173473	0.0561817	Degree Centrality
rs6018128	t	c	0.8681	0.0717	0.0368	0.05166	ENSG00000197122	0.0584676	Degree Centrality
rs147965988	t	c	0.0698	0.1624	0.0456	0.0003724	ENSG00000168610	0.0425924	Degree Centrality
rs6985838	c	g	0.3	0.0485	0.0249	0.05171	ENSG00000169398	0.0584676	Degree Centrality
rs3783339	t	c	0.5989	-0.0455	0.0234	0.05189	ENSG00000100811	0.0584676	Degree Centrality
rs2107205	t	g	0.0997	-0.1156	0.0395	0.003393	ENSG00000179295	0.0447988	Degree Centrality
rs851983	a	g	0.6047	-0.0503	0.0231	0.02918	ENSG00000091831	0.0566939	Degree Centrality
rs2835091	t	c	0.9642	-0.1359	0.0646	0.03543	ENSG00000159216	0.0566939	Degree Centrality
rs13049572	t	c	0.247	-0.0684	0.0272	0.01189	ENSG00000159216	0.0512937	Degree Centrality
rs78091109	a	g	0.0208	0.1963	0.0854	0.02155	ENSG00000070831	0.0557291	Degree Centrality
rs4776657	t	c	0.96	-0.1607	0.0604	0.007744	ENSG00000090487	0.0478482	Degree Centrality
rs7048940	a	g	0.7365	-0.0507	0.0257	0.04834	ENSG00000127191	0.0581365	Degree Centrality
rs2668523	t	c	0.2044	0.0595	0.0284	0.036	ENSG00000072201	0.0566939	Degree Centrality
rs34679304	t	c	0.5431	0.0429	0.0227	0.05884	ENSG00000116030	0.0595904	Degree Centrality
rs7113994	a	g	0.9392	-0.1256	0.0475	0.008216	ENSG00000118058	0.0481611	Degree Centrality
rs11077	t	g	0.577	0.0533	0.024	0.02656	ENSG00000171453	0.0566939	Degree Centrality
rs4817954	t	c	0.2684	0.0624	0.0259	0.01614	ENSG00000157554	0.0529981	Degree Centrality
rs3809758	t	c	0.1892	-0.0606	0.0291	0.03752	ENSG00000168610	0.0566939	Degree Centrality
rs72846615	t	c	0.9379	0.1318	0.0518	0.01086	ENSG00000154229	0.0508044	Degree Centrality
rs79282324	t	c	0.0232	0.1984	0.0818	0.01522	ENSG00000091831	0.0525692	Degree Centrality
rs12481979	a	g	0.0377	0.1293	0.0624	0.03835	ENSG00000159216	0.0567616	Degree Centrality
rs2668525	a	g	0.1748	0.0618	0.0302	0.04028	ENSG00000072201	0.0569623	Degree Centrality
rs111259503	c	g	0.0876	0.1347	0.0418	0.001276	ENSG00000138443	0.0425924	Degree Centrality
rs117545903	t	c	0.0217	0.2057	0.087	0.018	ENSG00000132938	0.0530589	Degree Centrality
rs1892847	a	g	0.0591	0.1121	0.0506	0.02676	ENSG00000100030	0.0566939	Degree Centrality
rs13051961	t	c	0.5583	0.0463	0.0235	0.04825	ENSG00000159216	0.0581365	Degree Centrality
rs9817807	a	g	0.2599	-0.0621	0.0283	0.02786	ENSG00000067560	0.0566939	Degree Centrality
rs147269908	c	g	0.0123	0.3404	0.1509	0.02407	ENSG00000204256	0.0562743	Degree Centrality
rs7160673	a	g	0.4443	0.0598	0.0244	0.01416	ENSG00000100811	0.0525172	Degree Centrality
rs7221981	t	c	0.4195	0.0558	0.0232	0.01623	ENSG00000154229	0.0529981	Degree Centrality
rs2668551	t	c	0.7958	-0.0601	0.0284	0.03428	ENSG00000072201	0.0566939	Degree Centrality
rs7027246	a	g	0.2587	0.0554	0.0257	0.03142	ENSG00000127191	0.0566939	Degree Centrality
rs56265081	a	g	0.9156	-0.0914	0.0413	0.02695	ENSG00000157554	0.0566939	Degree Centrality
rs12128178	t	c	0.5102	-0.043	0.0229	0.05985	ENSG00000004487	0.0599059	Degree Centrality
rs115608175	t	c	0.0129	0.3397	0.1351	0.01193	ENSG00000138443	0.0512937	Degree Centrality
rs73365403	t	c	0.9855	-0.2352	0.1078	0.02912	ENSG00000159216	0.0566939	Degree Centrality
rs117248165	t	c	0.9761	-0.232	0.1049	0.02699	ENSG00000142192	0.0566939	Degree Centrality
rs34656641	a	c	0.8513	-0.069	0.0332	0.03769	ENSG00000185591	0.0566939	Degree Centrality
rs2784086	t	c	0.7825	-0.0604	0.0273	0.02694	ENSG00000127191	0.0566939	Degree Centrality
rs2830083	t	c	0.8947	-0.0891	0.0372	0.01652	ENSG00000142192	0.0530087	Degree Centrality
rs2836566	t	c	0.8199	-0.0807	0.0299	0.006912	ENSG00000157554	0.0478482	Degree Centrality
rs62259942	a	t	0.4363	0.0862	0.0249	0.0005435	ENSG00000067560	0.0425924	Degree Centrality
rs76279091	a	g	0.0232	0.1983	0.0816	0.01508	ENSG00000091831	0.0525692	Degree Centrality
rs73170204	a	t	0.1058	0.0918	0.0372	0.01345	ENSG00000142192	0.0513341	Degree Centrality
rs79638327	a	t	0.976	-0.2286	0.0966	0.01791	ENSG00000097007	0.0530589	Degree Centrality
rs2385216	a	g	0.9226	-0.1075	0.0452	0.01751	ENSG00000156795	0.0530169	Degree Centrality
rs117436500	t	c	0.9797	0.2136	0.1006	0.0337	ENSG00000159216	0.0566939	Degree Centrality
rs2007361	a	g	0.651	-0.0518	0.0242	0.0321	ENSG00000129084	0.0566939	Degree Centrality
rs3729796	t	c	0.9871	-0.4817	0.1817	0.00803	ENSG00000136238	0.0481611	Degree Centrality
rs9332801	a	c	0.9409	-0.13	0.0485	0.007398	ENSG00000118058	0.0478482	Degree Centrality
rs9889698	a	g	0.585	-0.0554	0.0234	0.01803	ENSG00000154229	0.0530589	Degree Centrality
rs76241694	a	c	0.0211	0.2762	0.1411	0.0503	ENSG00000082701	0.0583999	Degree Centrality
rs2526689	a	c	0.6641	-0.0682	0.0269	0.01125	ENSG00000005339	0.0508044	Degree Centrality
rs655459	t	g	0.4275	-0.0576	0.0248	0.02023	ENSG00000091831	0.0543523	Degree Centrality
rs2835092	t	c	0.0339	0.1473	0.0668	0.02742	ENSG00000159216	0.0566939	Degree Centrality
rs16894871	a	g	0.8859	-0.0904	0.038	0.01746	ENSG00000112559	0.0530087	Degree Centrality
rs1403247	a	c	0.4725	-0.0526	0.023	0.02222	ENSG00000129084	0.0557291	Degree Centrality
rs6709162	t	c	0.3426	-0.0528	0.0243	0.02991	ENSG00000116030	0.0566939	Degree Centrality
rs78584531	t	c	0.9381	0.1265	0.051	0.01304	ENSG00000154229	0.0513341	Degree Centrality
rs73935026	t	c	0.8535	0.0702	0.0332	0.03464	ENSG00000105568	0.0566939	Degree Centrality
rs8068129	c	g	0.5912	-0.0503	0.0235	0.03204	ENSG00000154229	0.0566939	Degree Centrality
rs78739767	a	g	0.0209	-0.2065	0.0991	0.03721	ENSG00000159216	0.0566939	Degree Centrality
rs11658550	t	c	0.5703	0.0507	0.0252	0.04379	ENSG00000154229	0.0574639	Degree Centrality
rs1059296	a	g	0.9864	-0.239	0.1117	0.03245	ENSG00000198668	0.0566939	Degree Centrality
rs28718905	a	c	0.2737	0.0541	0.0257	0.03559	ENSG00000157554	0.0566939	Degree Centrality
rs2170007	t	g	0.7434	0.0533	0.0264	0.04347	ENSG00000170312	0.0574639	Degree Centrality
rs118145201	a	g	0.9771	-0.2327	0.1127	0.03892	ENSG00000159216	0.0568291	Degree Centrality
rs75895214	a	t	0.9737	-0.2699	0.0752	0.000334	ENSG00000072201	0.0425924	Degree Centrality
rs9909659	a	g	0.189	-0.0587	0.0294	0.04544	ENSG00000168610	0.0577144	Degree Centrality
rs62120664	a	c	0.1759	0.0919	0.03	0.002204	ENSG00000196235	0.0447988	Degree Centrality
rs2011794	c	g	0.5978	-0.0526	0.0239	0.02794	ENSG00000100811	0.0566939	Degree Centrality
rs186288392	t	g	0.9798	-0.2542	0.1118	0.02294	ENSG00000115904	0.0562525	Degree Centrality
rs45457195	t	c	0.0356	0.1679	0.0665	0.01153	ENSG00000142192	0.0508044	Degree Centrality
rs4480521	a	g	0.5875	-0.0496	0.0234	0.03401	ENSG00000175104	0.0566939	Degree Centrality
rs67177242	a	c	0.8037	0.0587	0.0299	0.04975	ENSG00000154229	0.0583112	Degree Centrality
rs11700588	a	c	0.0337	0.1394	0.0671	0.03771	ENSG00000159216	0.0566939	Degree Centrality
rs991670	t	c	0.657	0.0485	0.0251	0.05276	ENSG00000072201	0.0584894	Degree Centrality
rs187476590	t	c	0.987	-0.3077	0.1422	0.03051	ENSG00000104447	0.0566939	Degree Centrality
rs191756620	a	g	0.0205	0.2842	0.1	0.004497	ENSG00000129084	0.0447988	Degree Centrality
rs45577733	a	g	0.0545	0.1336	0.0521	0.01036	ENSG00000142192	0.0508044	Degree Centrality
rs8081927	t	c	0.8294	-0.0602	0.0307	0.0498	ENSG00000177885	0.0583112	Degree Centrality
rs12378251	t	c	0.1499	0.074	0.0386	0.05531	ENSG00000097007	0.0587775	Degree Centrality
rs2576453	a	g	0.6199	-0.0486	0.0252	0.05397	ENSG00000105618	0.0584894	Degree Centrality
rs3778215	t	c	0.8666	-0.0791	0.0338	0.01919	ENSG00000196591	0.0538358	Degree Centrality
rs34765977	a	g	0.0156	0.3675	0.1296	0.004571	ENSG00000012048	0.0447988	Degree Centrality
rs58575275	a	t	0.0234	0.1667	0.0819	0.04192	ENSG00000159216	0.0572827	Degree Centrality
rs76216612	c	g	0.025	-0.1883	0.0912	0.03896	ENSG00000159216	0.0568291	Degree Centrality
rs8069142	a	g	0.8134	0.0749	0.03	0.01264	ENSG00000154229	0.0513341	Degree Centrality
rs8133843	a	g	0.6137	-0.0685	0.0239	0.004102	ENSG00000159216	0.0447988	Degree Centrality
rs9855306	t	c	0.2735	0.0628	0.0254	0.01342	ENSG00000114107	0.0513341	Degree Centrality
rs62396221	a	c	0.0123	-0.4682	0.1935	0.01556	ENSG00000158406	0.0528695	Degree Centrality
rs1016441	a	c	0.7781	-0.0549	0.0284	0.05327	ENSG00000159216	0.0584894	Degree Centrality
rs7285387	a	t	0.059	0.1128	0.0506	0.02583	ENSG00000100030	0.0566939	Degree Centrality
rs62069959	t	c	0.2406	0.0573	0.027	0.03378	ENSG00000154229	0.0566939	Degree Centrality
rs62524099	t	c	0.3331	0.048	0.0242	0.04758	ENSG00000169398	0.0581365	Degree Centrality
rs7048838	a	g	0.7345	-0.0504	0.0257	0.05035	ENSG00000127191	0.0584147	Degree Centrality
rs79293996	t	c	0.0231	0.2273	0.1075	0.0345	ENSG00000164924	0.0566939	Degree Centrality
rs10512413	t	c	0.9555	-0.1496	0.0579	0.009776	ENSG00000097007	0.0504558	Degree Centrality
rs62070395	t	c	0.0586	-0.1356	0.0528	0.01015	ENSG00000154229	0.0507763	Degree Centrality
rs2830020	a	t	0.0355	0.169	0.0664	0.01099	ENSG00000142192	0.0508044	Degree Centrality
rs4769673	t	c	0.9749	-0.1552	0.0794	0.05058	ENSG00000132938	0.0584676	Degree Centrality
rs45551239	a	g	0.04	0.1486	0.0603	0.01375	ENSG00000177885	0.0515759	Degree Centrality
rs7627685	a	g	0.5499	-0.0488	0.0231	0.03439	ENSG00000114107	0.0566939	Degree Centrality
rs7814508	a	g	0.2981	0.0501	0.0248	0.04355	ENSG00000169398	0.0574639	Degree Centrality
rs851013	t	c	0.0127	0.2948	0.1425	0.03852	ENSG00000112062	0.0567616	Degree Centrality
rs2835079	t	c	0.3526	-0.0454	0.0241	0.05915	ENSG00000159216	0.0597553	Degree Centrality
rs10009930	t	c	0.2588	0.0666	0.0263	0.01118	ENSG00000072201	0.0508044	Degree Centrality
rs3730326	t	g	0.1096	-0.1122	0.0377	0.00293	ENSG00000112062	0.0447988	Degree Centrality
rs17881664	a	g	0.079	0.1438	0.0411	0.0004665	ENSG00000168610	0.0425924	Degree Centrality
rs1871446	a	g	0.2423	-0.0577	0.0274	0.03502	ENSG00000170312	0.0566939	Degree Centrality
rs1285057	t	c	0.3733	-0.0523	0.0248	0.03494	ENSG00000091831	0.0566939	Degree Centrality
rs1357332	t	g	0.4718	-0.0444	0.0226	0.04912	ENSG00000129084	0.0581841	Degree Centrality
rs140806105	a	c	0.9768	-0.1986	0.0818	0.01515	ENSG00000091831	0.0525692	Degree Centrality
rs836175	a	g	0.3641	0.0744	0.0239	0.001867	ENSG00000066117	0.0447988	Degree Centrality
rs6847724	a	g	0.0947	0.0842	0.0396	0.03361	ENSG00000145358	0.0566939	Degree Centrality
rs11716948	t	c	0.2705	0.0966	0.029	0.0008699	ENSG00000067560	0.0425924	Degree Centrality
rs61763370	t	c	0.0589	0.1158	0.0505	0.02187	ENSG00000100030	0.0557291	Degree Centrality
rs4817715	t	c	0.9263	-0.0989	0.0479	0.03882	ENSG00000159216	0.0568123	Degree Centrality
rs9913123	c	g	0.5913	-0.0498	0.0235	0.03381	ENSG00000154229	0.0566939	Degree Centrality
rs10410755	a	g	0.1811	0.0891	0.0297	0.002695	ENSG00000196235	0.0447988	Degree Centrality
rs2784032	t	c	0.2175	0.0607	0.0274	0.02635	ENSG00000127191	0.0566939	Degree Centrality
rs143226347	t	g	0.9874	-0.3972	0.1785	0.02611	ENSG00000154229	0.0566939	Degree Centrality
rs13048234	t	c	0.6807	0.05	0.0251	0.04628	ENSG00000142192	0.0577894	Degree Centrality
rs3020342	a	g	0.729	-0.0518	0.0256	0.04301	ENSG00000091831	0.0574639	Degree Centrality
rs2448362	t	c	0.6757	0.0781	0.027	0.00378	ENSG00000170312	0.0447988	Degree Centrality
rs3741983	t	c	0.1841	-0.1039	0.0306	0.0006806	ENSG00000179295	0.0425924	Degree Centrality
rs6717252	a	t	0.6848	0.0733	0.0254	0.003933	ENSG00000116030	0.0447988	Degree Centrality
rs28489286	t	c	0.0946	0.0802	0.0396	0.04292	ENSG00000145358	0.0574639	Degree Centrality
rs12604003	a	g	0.83	-0.0599	0.0309	0.05215	ENSG00000177885	0.0584676	Degree Centrality
rs73192911	a	g	0.0161	0.2971	0.1358	0.02872	ENSG00000159216	0.0566939	Degree Centrality
rs187463767	t	c	0.0225	0.1772	0.0839	0.03471	ENSG00000071051	0.0566939	Degree Centrality
rs4769713	a	g	0.9462	-0.1639	0.0518	0.001542	ENSG00000132938	0.0425924	Degree Centrality
rs117685366	t	c	0.9583	-0.1733	0.0686	0.01147	ENSG00000154229	0.0508044	Degree Centrality
rs114997757	t	c	0.889	0.1055	0.0374	0.00481	ENSG00000112062	0.0452096	Degree Centrality
rs9974176	a	g	0.177	0.0804	0.0298	0.007006	ENSG00000157554	0.0478482	Degree Centrality
rs79868297	t	g	0.0208	-0.1961	0.0993	0.04824	ENSG00000159216	0.0581365	Degree Centrality
rs4017713	c	g	0.1278	0.0774	0.0408	0.05774	ENSG00000103275	0.0592886	Degree Centrality
rs117867175	a	t	0.1462	-0.067	0.0333	0.04405	ENSG00000149311	0.0574639	Degree Centrality
rs2231765	c	g	0.9746	-0.1582	0.0803	0.04867	ENSG00000171453	0.0581365	Degree Centrality
rs35319011	a	g	0.0259	0.2161	0.0803	0.007141	ENSG00000146648	0.0478482	Degree Centrality
rs7963704	a	t	0.5817	0.052	0.0237	0.02852	ENSG00000197837	0.0566939	Degree Centrality
rs117660938	a	g	0.0181	0.1889	0.0962	0.0496	ENSG00000091831	0.0582698	Degree Centrality
rs76105645	c	g	0.9249	-0.0893	0.0461	0.05288	ENSG00000154229	0.0584894	Degree Centrality
rs62039940	a	c	0.9698	-0.1787	0.0788	0.02332	ENSG00000140859	0.0562743	Degree Centrality
rs2668552	t	g	0.2051	0.0611	0.0284	0.03134	ENSG00000072201	0.0566939	Degree Centrality
rs28370333	a	g	0.9833	-0.2892	0.1097	0.008393	ENSG00000159216	0.0485029	Degree Centrality
rs187188032	a	g	0.0162	0.4766	0.1983	0.01623	ENSG00000179295	0.0529981	Degree Centrality
rs62259943	a	g	0.7412	0.0641	0.0283	0.02361	ENSG00000067560	0.0562743	Degree Centrality
rs8072920	a	g	0.5807	-0.0551	0.0232	0.01769	ENSG00000154229	0.0530169	Degree Centrality
rs78240165	c	g	0.0167	0.2228	0.0956	0.01981	ENSG00000132938	0.0538993	Degree Centrality
rs78296252	t	g	0.1699	0.0821	0.0352	0.01962	ENSG00000102974	0.0538993	Degree Centrality
rs74840836	t	c	0.0189	0.2154	0.0954	0.02396	ENSG00000082701	0.0562743	Degree Centrality
rs77374206	t	g	0.0293	0.1376	0.0723	0.05695	ENSG00000109971	0.0589678	Degree Centrality
rs9908960	t	c	0.0177	0.2751	0.1141	0.01591	ENSG00000170315	0.0528853	Degree Centrality
rs150253147	t	c	0.0232	-0.2808	0.1336	0.03555	ENSG00000154229	0.0566939	Degree Centrality
rs17147263	t	c	0.955	-0.1581	0.0574	0.00586	ENSG00000097007	0.0477608	Degree Centrality
rs76582412	a	g	0.9073	0.0851	0.0452	0.05954	ENSG00000159216	0.0598751	Degree Centrality
rs115163107	a	g	0.0407	0.1819	0.0644	0.004744	ENSG00000159216	0.0452096	Degree Centrality
rs7103001	a	t	0.9407	-0.1291	0.048	0.007115	ENSG00000118058	0.0478482	Degree Centrality
rs7217055	t	g	0.187	-0.0718	0.03	0.01684	ENSG00000154229	0.0530087	Degree Centrality
rs11982986	a	g	0.0356	0.1283	0.065	0.04848	ENSG00000146648	0.0581365	Degree Centrality
rs78501860	a	g	0.0209	-0.2091	0.0989	0.03459	ENSG00000159216	0.0566939	Degree Centrality
rs12943902	c	g	0.8151	-0.0615	0.0309	0.04623	ENSG00000177885	0.0577894	Degree Centrality
rs117630714	a	c	0.0177	0.2109	0.1051	0.04487	ENSG00000104447	0.0577083	Degree Centrality
rs8021803	a	g	0.4002	0.0515	0.0237	0.02954	ENSG00000100811	0.0566939	Degree Centrality
rs2834833	c	g	0.1157	0.0746	0.0364	0.04014	ENSG00000159216	0.0569623	Degree Centrality
rs909446	t	c	0.4268	-0.06	0.024	0.01228	ENSG00000159216	0.0513341	Degree Centrality
rs9905312	a	g	0.4098	0.0503	0.0235	0.03226	ENSG00000154229	0.0566939	Degree Centrality
rs116756002	t	c	0.0272	0.2702	0.1212	0.02581	ENSG00000154229	0.0566939	Degree Centrality
rs144074629	a	t	0.9836	-0.2282	0.1167	0.05046	ENSG00000116030	0.0584159	Degree Centrality
rs9551636	c	g	0.2001	-0.0707	0.0332	0.03347	ENSG00000132938	0.0566939	Degree Centrality
rs114892556	a	g	0.9777	-0.2793	0.0984	0.004517	ENSG00000118260	0.0447988	Degree Centrality
rs3735706	c	g	0.0113	0.4451	0.1971	0.02391	ENSG00000164924	0.0562743	Degree Centrality
rs11848899	t	g	0.1628	0.0868	0.0394	0.02777	ENSG00000142208	0.0566939	Degree Centrality
rs148724334	c	g	0.0222	0.2433	0.0959	0.01115	ENSG00000127616	0.0508044	Degree Centrality
rs74499849	a	g	0.9792	0.2087	0.0991	0.03528	ENSG00000159216	0.0566939	Degree Centrality
rs2393592	a	g	0.4619	-0.0441	0.0233	0.05864	ENSG00000158406	0.0595477	Degree Centrality
rs1022461	a	g	0.5551	0.048	0.0238	0.04353	ENSG00000159216	0.0574639	Degree Centrality
rs968699	t	c	0.7005	-0.0612	0.0255	0.01654	ENSG00000197256	0.0530087	Degree Centrality
rs9976477	a	t	0.9722	-0.2112	0.0803	0.008537	ENSG00000142192	0.0486791	Degree Centrality
rs7224459	t	c	0.4079	0.0593	0.0237	0.01233	ENSG00000154229	0.0513341	Degree Centrality
rs114134094	t	c	0.941	-0.1124	0.0508	0.027	ENSG00000100030	0.0566939	Degree Centrality
rs2830078	t	c	0.1054	0.1016	0.0385	0.00823	ENSG00000142192	0.0481611	Degree Centrality
rs2668534	a	g	0.4785	0.0553	0.0236	0.01935	ENSG00000072201	0.0538358	Degree Centrality
rs55949629	t	c	0.8534	0.0733	0.033	0.02623	ENSG00000149311	0.0566939	Degree Centrality
rs73365708	t	g	0.0347	0.1278	0.0661	0.05316	ENSG00000159216	0.0584894	Degree Centrality
rs142478177	t	c	0.9392	-0.1022	0.0509	0.04458	ENSG00000072201	0.0576208	Degree Centrality
rs2784087	c	g	0.2174	0.0603	0.0273	0.02731	ENSG00000127191	0.0566939	Degree Centrality
rs72838278	a	g	0.0586	-0.1313	0.0527	0.01276	ENSG00000154229	0.0513341	Degree Centrality
rs464519	a	g	0.7282	-0.0606	0.0262	0.02094	ENSG00000157554	0.055358	Degree Centrality
rs2212597	t	c	0.8112	-0.0772	0.029	0.007669	ENSG00000157554	0.0478482	Degree Centrality
rs117041149	a	t	0.0201	0.3224	0.156	0.03874	ENSG00000019995	0.0568072	Degree Centrality
rs72940158	a	g	0.9493	0.1664	0.0598	0.005354	ENSG00000138443	0.046853	Degree Centrality
rs9374286	t	c	0.4263	0.0437	0.0232	0.05964	ENSG00000010810	0.0599059	Degree Centrality
rs113028342	a	g	0.9412	-0.1389	0.0487	0.004332	ENSG00000118058	0.0447988	Degree Centrality
rs55723422	a	g	0.8935	-0.0926	0.0375	0.01354	ENSG00000142192	0.0514712	Degree Centrality
rs73187259	t	c	0.0972	0.0812	0.0399	0.04189	ENSG00000121879	0.0572827	Degree Centrality
rs34209246	a	g	0.0973	-0.0762	0.0402	0.05806	ENSG00000159216	0.0594487	Degree Centrality
rs58082302	a	g	0.1039	-0.1037	0.0508	0.04124	ENSG00000140859	0.0571504	Degree Centrality
rs34589471	a	g	0.9848	-0.2507	0.1119	0.02509	ENSG00000124181	0.0565052	Degree Centrality
rs186156423	a	t	0.9471	-0.1276	0.0575	0.02656	ENSG00000100030	0.0566939	Degree Centrality
rs11848695	a	g	0.2887	0.0809	0.0295	0.006066	ENSG00000142208	0.0478482	Degree Centrality
rs4803238	a	g	0.6519	-0.0618	0.024	0.009892	ENSG00000196235	0.0506168	Degree Centrality
rs9899074	t	g	0.5898	-0.05	0.0235	0.03323	ENSG00000154229	0.0566939	Degree Centrality
rs2616388	a	g	0.7947	-0.0598	0.0284	0.03508	ENSG00000072201	0.0566939	Degree Centrality
rs77574546	a	g	0.0287	0.1962	0.0768	0.01062	ENSG00000146648	0.0508044	Degree Centrality
rs146563954	t	c	0.0347	0.204	0.0676	0.002544	ENSG00000204256	0.0447988	Degree Centrality
rs11702368	t	c	0.9642	-0.1387	0.0646	0.03175	ENSG00000159216	0.0566939	Degree Centrality
rs9911259	a	c	0.5207	-0.0532	0.0231	0.0215	ENSG00000154229	0.0557233	Degree Centrality
rs116078563	t	c	0.889	0.1063	0.0375	0.004559	ENSG00000112062	0.0447988	Degree Centrality
rs116886824	a	c	0.0218	0.2022	0.0869	0.01996	ENSG00000132938	0.0541014	Degree Centrality
rs16950559	a	t	0.9475	-0.104	0.0538	0.05342	ENSG00000166949	0.0584894	Degree Centrality
rs61582820	t	c	0.0342	0.1269	0.0675	0.05994	ENSG00000159216	0.059968	Degree Centrality
rs12913199	a	t	0.4262	-0.0554	0.0237	0.01913	ENSG00000090487	0.0538358	Degree Centrality
rs2277741	a	g	0.0931	-0.1238	0.055	0.02426	ENSG00000104964	0.0562743	Degree Centrality
rs2616425	c	g	0.2043	0.0612	0.0284	0.03107	ENSG00000072201	0.0566939	Degree Centrality
rs9984425	t	c	0.2428	-0.0541	0.027	0.04481	ENSG00000157554	0.0576667	Degree Centrality
rs114373279	t	c	0.0119	0.3346	0.1672	0.04536	ENSG00000172530	0.0577144	Degree Centrality
rs2469966	a	g	0.9751	-0.153	0.0794	0.05382	ENSG00000138443	0.0584894	Degree Centrality
rs7211524	a	g	0.0592	-0.128	0.0523	0.01447	ENSG00000154229	0.0525172	Degree Centrality
rs75612769	t	c	0.9734	-0.1556	0.0778	0.04541	ENSG00000140859	0.0577144	Degree Centrality
rs34961578	a	c	0.9892	-0.4756	0.2267	0.03594	ENSG00000136238	0.0566939	Degree Centrality
rs113134992	a	c	0.0623	-0.123	0.0509	0.01574	ENSG00000154229	0.0528853	Degree Centrality
rs3020349	a	c	0.5623	0.053	0.0228	0.02015	ENSG00000091831	0.0542322	Degree Centrality
rs57438358	t	g	0.0158	0.2863	0.0998	0.004117	ENSG00000090487	0.0447988	Degree Centrality
rs17250764	t	c	0.9562	-0.1287	0.0608	0.03423	ENSG00000127191	0.0566939	Degree Centrality
rs7221050	a	t	0.1709	0.0616	0.0307	0.04498	ENSG00000177885	0.0577122	Degree Centrality
rs2834831	a	g	0.8832	-0.0765	0.0361	0.03414	ENSG00000159216	0.0566939	Degree Centrality
rs13082485	a	g	0.0974	0.0812	0.0397	0.04078	ENSG00000121879	0.0570432	Degree Centrality
rs60006808	t	c	0.0157	0.2959	0.1008	0.003341	ENSG00000090487	0.0447988	Degree Centrality
rs2239317	c	g	0.8965	-0.0823	0.0417	0.04845	ENSG00000005339	0.0581365	Degree Centrality
rs74199615	a	g	0.1537	-0.0913	0.0427	0.03236	ENSG00000154229	0.0566939	Degree Centrality
rs7034762	t	c	0.2586	0.0554	0.0257	0.03145	ENSG00000127191	0.0566939	Degree Centrality
rs73168395	a	g	0.1055	0.0905	0.0371	0.01482	ENSG00000142192	0.0525692	Degree Centrality
rs111901186	a	g	0.9402	-0.1391	0.0484	0.004007	ENSG00000118058	0.0447988	Degree Centrality
rs8046065	t	c	0.1228	-0.0756	0.0394	0.05527	ENSG00000005339	0.0587775	Degree Centrality
rs6012089	c	g	0.8384	0.0718	0.0334	0.03176	ENSG00000197122	0.0566939	Degree Centrality
rs3138344	a	g	0.0157	0.2984	0.1228	0.01513	ENSG00000129071	0.0525692	Degree Centrality
rs3787641	t	c	0.9645	-0.1732	0.0668	0.009558	ENSG00000142192	0.0504558	Degree Centrality
rs4880164	c	g	0.7412	-0.0553	0.0258	0.03172	ENSG00000127191	0.0566939	Degree Centrality
rs8065193	t	c	0.9564	-0.1568	0.0582	0.007116	ENSG00000177885	0.0478482	Degree Centrality
rs9974120	t	g	0.844	-0.0871	0.0323	0.006979	ENSG00000159216	0.0478482	Degree Centrality
rs1005724	a	g	0.3315	0.0783	0.0263	0.002903	ENSG00000112559	0.0447988	Degree Centrality
rs115579413	a	t	0.941	-0.1128	0.0507	0.02598	ENSG00000100030	0.0566939	Degree Centrality
rs78997035	a	t	0.0208	-0.1988	0.0993	0.04524	ENSG00000159216	0.0577144	Degree Centrality
rs753381	t	c	0.4562	-0.0477	0.0239	0.04583	ENSG00000124181	0.0577144	Degree Centrality
rs77051932	a	g	0.024	0.1526	0.0807	0.0587	ENSG00000132938	0.0595477	Degree Centrality
rs116471760	t	g	0.0344	0.1933	0.069	0.005126	ENSG00000204256	0.0459897	Degree Centrality
rs1060373	a	g	0.1144	0.1117	0.0361	0.001985	ENSG00000170312	0.0447988	Degree Centrality
rs112414544	a	g	0.1053	0.095	0.038	0.01242	ENSG00000142192	0.0513341	Degree Centrality
rs114870878	t	c	0.9799	-0.2431	0.1218	0.04591	ENSG00000067560	0.0577308	Degree Centrality
rs116920984	a	g	0.0767	0.1317	0.0415	0.001508	ENSG00000168610	0.0425924	Degree Centrality
rs586946	a	t	0.55	-0.0436	0.0231	0.05942	ENSG00000114107	0.0598668	Degree Centrality
rs3730358	a	g	0.161	0.0858	0.0376	0.02254	ENSG00000142208	0.0558874	Degree Centrality
rs117827547	a	g	0.0246	0.1766	0.0808	0.02887	ENSG00000132938	0.0566939	Degree Centrality
rs2228133	t	c	0.9269	0.1109	0.0503	0.02762	ENSG00000181222	0.0566939	Degree Centrality
rs116120727	t	c	0.9821	-0.3841	0.1648	0.01972	ENSG00000204256	0.0538993	Degree Centrality
rs11066308	a	g	0.9152	0.1206	0.0427	0.004702	ENSG00000179295	0.0452096	Degree Centrality
rs2226331	a	g	0.965	-0.1407	0.0713	0.04832	ENSG00000142192	0.0581365	Degree Centrality
rs8129400	a	g	0.3689	-0.0503	0.024	0.03621	ENSG00000157554	0.0566939	Degree Centrality
rs80291945	a	g	0.0302	0.1363	0.0711	0.05532	ENSG00000109971	0.0587775	Degree Centrality
rs58052068	a	g	0.8674	-0.0774	0.0338	0.02193	ENSG00000196591	0.0557291	Degree Centrality
rs79968499	a	t	0.1105	0.0883	0.0463	0.05683	ENSG00000157554	0.0589678	Degree Centrality
rs113576679	t	c	0.0767	0.1328	0.0413	0.001298	ENSG00000168610	0.0425924	Degree Centrality
rs62072561	a	g	0.2418	0.054	0.0265	0.04153	ENSG00000154229	0.0571825	Degree Centrality
rs7213861	t	c	0.845	-0.068	0.0315	0.03077	ENSG00000177885	0.0566939	Degree Centrality
rs62039942	t	c	0.0975	0.1068	0.0397	0.007113	ENSG00000140859	0.0478482	Degree Centrality
rs11079655	t	c	0.0636	-0.1304	0.0507	0.01016	ENSG00000154229	0.0507763	Degree Centrality
rs117746174	a	g	0.0216	0.3006	0.0824	0.0002639	ENSG00000151702	0.0425924	Degree Centrality
rs962025	a	t	0.4719	-0.0441	0.023	0.05514	ENSG00000129084	0.0587496	Degree Centrality
rs73058602	a	g	0.0142	0.3846	0.1443	0.007686	ENSG00000106511	0.0478482	Degree Centrality
rs77298026	t	c	0.9742	-0.1554	0.0784	0.04734	ENSG00000140859	0.0581365	Degree Centrality
rs975297	c	g	0.7169	0.0535	0.0263	0.04165	ENSG00000159216	0.0572191	Degree Centrality
rs774012	t	c	0.2721	0.0673	0.0259	0.009192	ENSG00000114107	0.0500882	Degree Centrality
rs73437916	t	c	0.9462	-0.1672	0.0517	0.001214	ENSG00000132938	0.0425924	Degree Centrality
rs7224072	t	c	0.5861	-0.0512	0.0234	0.02893	ENSG00000154229	0.0566939	Degree Centrality
rs2017198	a	g	0.9826	-0.3108	0.1606	0.05305	ENSG00000136238	0.0584894	Degree Centrality
rs35640344	t	g	0.4366	-0.0456	0.0234	0.05081	ENSG00000159216	0.0584676	Degree Centrality
rs8142827	t	c	0.0598	0.1188	0.0505	0.01853	ENSG00000100030	0.0536145	Degree Centrality
rs11701198	a	g	0.0347	0.1277	0.0661	0.05331	ENSG00000159216	0.0584894	Degree Centrality
rs2836498	t	c	0.3704	-0.0466	0.0239	0.0511	ENSG00000157554	0.0584676	Degree Centrality
rs800897	a	c	0.5042	0.0509	0.0233	0.02888	ENSG00000104447	0.0566939	Degree Centrality
rs9980088	c	g	0.9638	-0.1225	0.0642	0.0565	ENSG00000142192	0.0589678	Degree Centrality
rs9635753	t	g	0.4813	0.0499	0.0233	0.03241	ENSG00000154229	0.0566939	Degree Centrality
rs9332793	a	g	0.06	0.1398	0.0484	0.003867	ENSG00000118058	0.0447988	Degree Centrality
rs7599392	a	g	0.5435	0.0437	0.0229	0.05676	ENSG00000116030	0.0589678	Degree Centrality
rs77670631	c	g	0.0181	0.2139	0.1123	0.05676	ENSG00000091831	0.0589678	Degree Centrality
rs17884307	t	c	0.0767	0.1341	0.0413	0.00117	ENSG00000168610	0.0425924	Degree Centrality
rs9696884	a	g	0.1177	0.0687	0.0358	0.05475	ENSG00000097007	0.0585834	Degree Centrality
rs3744483	t	c	0.8101	0.0549	0.0291	0.05924	ENSG00000168610	0.0597697	Degree Centrality
rs9508246	a	t	0.1034	0.0777	0.0395	0.04947	ENSG00000132938	0.0582698	Degree Centrality
rs7868671	t	c	0.7396	-0.0543	0.0261	0.03766	ENSG00000127191	0.0566939	Degree Centrality
rs59304931	t	c	0.8236	-0.0867	0.0299	0.003716	ENSG00000157554	0.0447988	Degree Centrality
rs9332819	t	c	0.0602	0.1267	0.0476	0.007743	ENSG00000118058	0.0478482	Degree Centrality
rs10423610	t	c	0.1429	-0.0691	0.0335	0.03924	ENSG00000105568	0.056872	Degree Centrality
rs146171706	a	g	0.014	0.3176	0.1227	0.009613	ENSG00000197256	0.0504558	Degree Centrality
rs1673593	c	g	0.5516	-0.0433	0.0226	0.05551	ENSG00000114107	0.0587775	Degree Centrality
rs6012064	a	g	0.1322	-0.0716	0.0361	0.0474	ENSG00000197122	0.0581365	Degree Centrality
rs149822307	a	c	0.9808	-0.1959	0.092	0.03321	ENSG00000142192	0.0566939	Degree Centrality
rs12452657	t	c	0.2386	0.0506	0.0264	0.05505	ENSG00000154229	0.0587015	Degree Centrality
rs2834839	t	c	0.1813	0.0599	0.0294	0.04145	ENSG00000159216	0.0571504	Degree Centrality
rs2306580	c	g	0.9225	-0.1271	0.0413	0.002099	ENSG00000168610	0.0447988	Degree Centrality
rs17194186	t	c	0.1804	0.0755	0.0293	0.01001	ENSG00000157554	0.0507763	Degree Centrality
rs2836528	t	c	0.8804	-0.0742	0.0365	0.04185	ENSG00000157554	0.0572827	Degree Centrality
rs2206949	t	c	0.2475	0.0538	0.0285	0.05942	ENSG00000091831	0.0598668	Degree Centrality
rs182039954	c	g	0.061	0.1242	0.0499	0.01275	ENSG00000100030	0.0513341	Degree Centrality
rs2242914	t	c	0.8372	-0.0763	0.0321	0.01729	ENSG00000159216	0.0530087	Degree Centrality
rs9891403	t	c	0.187	-0.0705	0.0301	0.01929	ENSG00000154229	0.0538358	Degree Centrality
rs73371427	t	c	0.0214	-0.1969	0.0982	0.04502	ENSG00000159216	0.0577144	Degree Centrality
rs2982557	a	g	0.4848	0.0565	0.0269	0.03585	ENSG00000091831	0.0566939	Degree Centrality
rs9892886	t	c	0.8134	0.0743	0.03	0.01338	ENSG00000154229	0.0513341	Degree Centrality
rs2834913	t	c	0.2708	-0.0575	0.0264	0.02928	ENSG00000159216	0.0566939	Degree Centrality
rs117796613	a	c	0.0209	-0.2056	0.099	0.0379	ENSG00000159216	0.0567045	Degree Centrality
rs2811758	a	g	0.2184	0.0605	0.0273	0.02662	ENSG00000127191	0.0566939	Degree Centrality
rs10426543	c	g	0.3566	0.0623	0.0239	0.008951	ENSG00000196235	0.0498912	Degree Centrality
rs183209836	a	c	0.0115	0.5447	0.1994	0.006311	ENSG00000159216	0.0478482	Degree Centrality
rs7030079	c	g	0.2622	0.05	0.0257	0.05156	ENSG00000127191	0.0584676	Degree Centrality
rs55830647	a	g	0.9739	-0.1465	0.0774	0.05849	ENSG00000090487	0.0595477	Degree Centrality
rs13051252	a	t	0.5583	0.0457	0.0235	0.05162	ENSG00000159216	0.0584676	Degree Centrality
rs2053156	t	g	0.8298	-0.0617	0.0307	0.04427	ENSG00000177885	0.0575454	Degree Centrality
rs2677770	t	g	0.7533	-0.0596	0.027	0.02747	ENSG00000121879	0.0566939	Degree Centrality
rs77563431	a	c	0.0304	0.2139	0.0762	0.005026	ENSG00000072201	0.0458542	Degree Centrality
rs113399762	t	c	0.9391	-0.1313	0.0476	0.005811	ENSG00000118058	0.0477608	Degree Centrality
rs8009371	a	g	0.399	0.0457	0.0237	0.05333	ENSG00000100811	0.0584894	Degree Centrality
rs1379257	a	g	0.5502	-0.0441	0.0231	0.05679	ENSG00000114107	0.0589678	Degree Centrality
rs17194207	a	c	0.1804	0.0751	0.0293	0.0104	ENSG00000157554	0.0508044	Degree Centrality
rs7286558	t	c	0.0589	0.1069	0.0506	0.03454	ENSG00000100030	0.0566939	Degree Centrality
rs2575852	a	g	0.6243	0.044	0.0234	0.05951	ENSG00000129084	0.0598751	Degree Centrality
rs72743427	a	g	0.9476	-0.1028	0.0538	0.05599	ENSG00000166949	0.05896	Degree Centrality
rs56187308	t	c	0.9601	-0.1514	0.0603	0.01201	ENSG00000177885	0.0512937	Degree Centrality
rs17860804	t	c	0.9891	-0.3501	0.1614	0.03011	ENSG00000008018	0.0566939	Degree Centrality
rs7222680	c	g	0.4127	0.05	0.0237	0.0347	ENSG00000154229	0.0566939	Degree Centrality
rs74747219	a	g	0.0241	0.1653	0.081	0.04123	ENSG00000146648	0.0571504	Degree Centrality
rs147874889	c	g	0.9232	-0.1218	0.0502	0.01523	ENSG00000075624	0.0525692	Degree Centrality
rs2409590	a	g	0.7936	-0.0549	0.0288	0.05673	ENSG00000159216	0.0589678	Degree Centrality
rs2668561	a	g	0.7949	-0.0548	0.0285	0.05467	ENSG00000072201	0.0585834	Degree Centrality
rs78597031	a	g	0.8894	0.1136	0.0376	0.002484	ENSG00000112062	0.0447988	Degree Centrality
rs12676612	a	t	0.2989	0.0503	0.0248	0.04278	ENSG00000169398	0.0574639	Degree Centrality
rs1800847	a	g	0.0374	-0.1723	0.0714	0.0158	ENSG00000125798	0.0528853	Degree Centrality
rs4988023	a	c	0.853	0.0784	0.0329	0.01709	ENSG00000149311	0.0530087	Degree Centrality
rs114282265	a	t	0.0589	0.115	0.0506	0.02317	ENSG00000100030	0.0562743	Degree Centrality
rs7104901	t	g	0.5616	-0.0508	0.0227	0.02509	ENSG00000129084	0.0565052	Degree Centrality
rs9977653	a	g	0.1813	0.0682	0.0335	0.04153	ENSG00000159216	0.0571825	Degree Centrality
rs17810432	a	c	0.9865	-0.262	0.1094	0.01664	ENSG00000010810	0.0530087	Degree Centrality
rs9909076	t	g	0.8295	-0.0623	0.0307	0.04276	ENSG00000177885	0.0574639	Degree Centrality
rs139764291	t	c	0.0103	0.5075	0.1764	0.004003	ENSG00000132938	0.0447988	Degree Centrality
rs2784074	t	c	0.7795	-0.0526	0.0272	0.05279	ENSG00000127191	0.0584894	Degree Centrality
rs59920888	a	t	0.3417	-0.0697	0.024	0.003682	ENSG00000116030	0.0447988	Degree Centrality
rs148586558	t	c	0.051	0.1267	0.0542	0.0195	ENSG00000166949	0.0538993	Degree Centrality
rs2830067	a	g	0.1049	0.0874	0.0374	0.01926	ENSG00000142192	0.0538358	Degree Centrality
rs2479769	a	g	0.9707	-0.1499	0.0769	0.05124	ENSG00000132938	0.0584676	Degree Centrality
rs11739041	t	c	0.9714	-0.2014	0.0942	0.03258	ENSG00000113575	0.0566939	Degree Centrality
rs11635753	t	c	0.7697	0.0634	0.0281	0.02394	ENSG00000166949	0.0562743	Degree Centrality
rs117350966	t	c	0.0186	0.2233	0.1028	0.0298	ENSG00000132938	0.0566939	Degree Centrality
rs7281890	a	g	0.091	0.0965	0.041	0.01874	ENSG00000159216	0.0537856	Degree Centrality
rs61763374	a	g	0.059	0.1139	0.0505	0.02412	ENSG00000100030	0.0562743	Degree Centrality
rs2504066	c	g	0.4747	0.0646	0.0231	0.005191	ENSG00000091831	0.0459897	Degree Centrality
rs76186517	t	c	0.8997	-0.1118	0.042	0.00772	ENSG00000157554	0.0478482	Degree Centrality
rs149269235	t	c	0.0109	0.5255	0.1932	0.006541	ENSG00000082701	0.0478482	Degree Centrality
rs62120670	a	g	0.8183	-0.0881	0.0296	0.002971	ENSG00000196235	0.0447988	Degree Centrality
rs145620183	a	t	0.9806	-0.1911	0.0915	0.03683	ENSG00000103275	0.0566939	Degree Centrality
rs9976946	t	c	0.9673	-0.1709	0.0781	0.02857	ENSG00000159216	0.0566939	Degree Centrality
rs16884650	a	g	0.952	0.1441	0.06	0.01632	ENSG00000112062	0.0529999	Degree Centrality
rs2226332	a	g	0.9645	-0.1804	0.0663	0.006497	ENSG00000142192	0.0478482	Degree Centrality
rs4961232	t	c	0.2985	0.0523	0.0249	0.03528	ENSG00000169398	0.0566939	Degree Centrality
rs72743423	t	c	0.9387	-0.1315	0.0504	0.009114	ENSG00000166949	0.0500882	Degree Centrality
rs118149535	c	g	0.0117	0.4083	0.2059	0.04735	ENSG00000125952	0.0581365	Degree Centrality
rs56159937	t	c	0.8302	-0.0878	0.0304	0.003894	ENSG00000157554	0.0447988	Degree Centrality
rs62307591	t	g	0.9053	-0.0844	0.0395	0.03264	ENSG00000145358	0.0566939	Degree Centrality
rs2448363	t	c	0.7439	0.0534	0.0264	0.04282	ENSG00000170312	0.0574639	Degree Centrality
rs76662479	t	c	0.0367	-0.178	0.0743	0.01659	ENSG00000179295	0.0530087	Degree Centrality
rs12156427	a	c	0.2905	0.0534	0.025	0.03296	ENSG00000169398	0.0566939	Degree Centrality
rs116426890	t	c	0.1227	-0.1718	0.0368	3.009e-06	ENSG00000138443	0.0064513	Degree Centrality
rs750545	a	g	0.2298	0.0556	0.0279	0.04622	ENSG00000072201	0.0577894	Degree Centrality
rs11066320	a	g	0.4317	0.0871	0.0228	0.0001341	ENSG00000179295	0.0425924	Degree Centrality
rs117039649	c	g	0.0454	0.1367	0.062	0.02742	ENSG00000135679	0.0566939	Degree Centrality
rs187450854	t	c	0.7369	0.0574	0.0291	0.04856	ENSG00000157554	0.0581365	Degree Centrality
rs73049007	t	c	0.0805	0.0985	0.0451	0.0289	ENSG00000075624	0.0566939	Degree Centrality
rs2140270	a	g	0.7396	0.0614	0.0282	0.02959	ENSG00000067560	0.0566939	Degree Centrality
rs8068966	a	g	0.4102	0.0508	0.0235	0.03057	ENSG00000154229	0.0566939	Degree Centrality
rs7282014	a	g	0.9664	-0.1411	0.0668	0.03479	ENSG00000159216	0.0566939	Degree Centrality
rs2362708	a	g	0.5209	-0.0471	0.0231	0.04184	ENSG00000154229	0.0572827	Degree Centrality
rs11641279	t	c	0.4219	-0.0502	0.0264	0.05707	ENSG00000005339	0.0590246	Degree Centrality
rs12423190	t	c	0.9152	0.1149	0.0425	0.006904	ENSG00000179295	0.0478482	Degree Centrality
rs74803856	a	c	0.0177	0.2247	0.1167	0.05426	ENSG00000164924	0.0585473	Degree Centrality
rs2830085	a	t	0.8946	-0.0895	0.0372	0.01609	ENSG00000142192	0.0529981	Degree Centrality
rs61780491	a	g	0.016	0.3361	0.1378	0.01476	ENSG00000004487	0.0525692	Degree Centrality
rs2830019	t	c	0.9643	-0.168	0.0664	0.01138	ENSG00000142192	0.0508044	Degree Centrality
rs7275843	a	t	0.8217	-0.0721	0.032	0.02411	ENSG00000159216	0.0562743	Degree Centrality
rs11221433	c	g	0.7103	-0.08	0.0289	0.005694	ENSG00000151702	0.0471349	Degree Centrality
rs4880153	t	c	0.2594	0.0581	0.0258	0.02424	ENSG00000127191	0.0562743	Degree Centrality
rs851984	a	g	0.3949	0.0605	0.0231	0.008748	ENSG00000091831	0.0492054	Degree Centrality
rs145489183	a	g	0.035	0.165	0.0667	0.0133	ENSG00000136238	0.0513341	Degree Centrality
rs2070656	t	c	0.0345	0.135	0.0678	0.04655	ENSG00000142192	0.0579029	Degree Centrality
rs9915719	t	c	0.4102	0.0511	0.0235	0.02961	ENSG00000154229	0.0566939	Degree Centrality
rs80117253	a	t	0.0208	-0.1977	0.0993	0.04654	ENSG00000159216	0.0579029	Degree Centrality
rs3011466	t	c	0.7982	0.0637	0.0332	0.0548	ENSG00000132938	0.0585834	Degree Centrality
rs112915913	t	c	0.8808	-0.0782	0.0386	0.04252	ENSG00000103275	0.0574639	Degree Centrality
rs2811763	t	c	0.218	0.0591	0.0273	0.03057	ENSG00000127191	0.0566939	Degree Centrality
rs62041764	t	c	0.9031	-0.1128	0.0403	0.005092	ENSG00000140859	0.0459897	Degree Centrality
rs9861027	t	c	0.2604	-0.0612	0.0282	0.03	ENSG00000067560	0.0566939	Degree Centrality
rs2699887	t	c	0.2479	0.0579	0.027	0.03173	ENSG00000121879	0.0566939	Degree Centrality
rs4789181	a	t	0.8296	-0.0598	0.0307	0.05112	ENSG00000177885	0.0584676	Degree Centrality
rs12117752	t	c	0.4919	0.0505	0.0234	0.03061	ENSG00000004487	0.0566939	Degree Centrality
rs34336739	t	g	0.9839	-0.2912	0.1296	0.02466	ENSG00000127445	0.0562743	Degree Centrality
rs17292489	a	g	0.0143	0.4594	0.12	0.0001287	ENSG00000132383	0.0425924	Degree Centrality
rs2835158	t	c	0.2082	-0.0604	0.0299	0.04378	ENSG00000159216	0.0574639	Degree Centrality
rs7217618	t	c	0.5409	0.0496	0.0234	0.03388	ENSG00000154229	0.0566939	Degree Centrality
rs78059070	t	c	0.1117	0.0916	0.0394	0.02002	ENSG00000112559	0.0541272	Degree Centrality
rs117629926	t	c	0.9842	-0.1987	0.1019	0.05117	ENSG00000142192	0.0584676	Degree Centrality
rs45516392	a	g	0.0543	0.1258	0.0515	0.01452	ENSG00000142192	0.0525172	Degree Centrality
rs12582819	t	c	0.915	0.1226	0.0426	0.003999	ENSG00000179295	0.0447988	Degree Centrality
rs73378316	t	c	0.9848	-0.2399	0.1064	0.02411	ENSG00000159216	0.0562743	Degree Centrality
rs62218300	t	c	0.5588	0.046	0.0235	0.04995	ENSG00000159216	0.0583294	Degree Centrality
rs7128819	a	g	0.2435	0.0557	0.0293	0.05745	ENSG00000151702	0.0591296	Degree Centrality
rs1963135	c	g	0.1841	0.0655	0.0308	0.0333	ENSG00000159216	0.0566939	Degree Centrality
rs2456772	c	g	0.7437	0.0536	0.0264	0.04229	ENSG00000170312	0.0574639	Degree Centrality
rs35553297	c	g	0.4368	-0.0452	0.0234	0.05317	ENSG00000159216	0.0584894	Degree Centrality
rs3020341	c	g	0.2668	0.0501	0.026	0.05406	ENSG00000091831	0.0584894	Degree Centrality
rs6951997	t	g	0.9869	-0.4598	0.1817	0.01141	ENSG00000136238	0.0508044	Degree Centrality
rs138411477	a	g	0.0366	0.1575	0.064	0.01386	ENSG00000136238	0.0518071	Degree Centrality
rs11755191	t	c	0.9845	-0.2255	0.112	0.04417	ENSG00000091831	0.0574639	Degree Centrality
rs36214921	c	g	0.2921	0.0818	0.0293	0.005282	ENSG00000142208	0.0464123	Degree Centrality
rs2898354	a	g	0.7482	0.0555	0.0272	0.04158	ENSG00000157554	0.0571825	Degree Centrality
rs2226330	a	c	0.0354	0.1835	0.0663	0.005623	ENSG00000142192	0.0471349	Degree Centrality
rs6501785	a	t	0.0451	0.1513	0.0581	0.009187	ENSG00000177885	0.0500882	Degree Centrality
rs146578630	a	g	0.9809	0.2743	0.1387	0.04802	ENSG00000091831	0.0581365	Degree Centrality
rs116219562	a	t	0.9261	-0.0964	0.0442	0.02943	ENSG00000177889	0.0566939	Degree Centrality
rs140864763	t	c	0.9631	-0.1248	0.0648	0.05399	ENSG00000177885	0.0584894	Degree Centrality
rs35543107	a	g	0.1723	0.0601	0.0316	0.05706	ENSG00000154229	0.0590246	Degree Centrality
rs8066464	a	t	0.1894	-0.0598	0.0291	0.03985	ENSG00000168610	0.0569594	Degree Centrality
rs35298646	t	c	0.964	-0.1623	0.0641	0.01136	ENSG00000136238	0.0508044	Degree Centrality
rs6517474	a	g	0.2686	0.0638	0.0259	0.01374	ENSG00000157554	0.0515759	Degree Centrality
rs185589339	t	g	0.0575	0.2191	0.1081	0.04259	ENSG00000146648	0.0574639	Degree Centrality
rs111993351	t	c	0.9867	-0.295	0.1334	0.02695	ENSG00000091831	0.0566939	Degree Centrality
rs72846681	a	g	0.938	0.1277	0.0513	0.01283	ENSG00000154229	0.0513341	Degree Centrality
rs76870804	t	g	0.9847	-0.2163	0.1123	0.05422	ENSG00000082701	0.0585336	Degree Centrality
rs9550472	t	c	0.7956	0.0825	0.0361	0.02232	ENSG00000132938	0.0557291	Degree Centrality
rs2243327	a	g	0.9645	-0.1337	0.0654	0.04083	ENSG00000142192	0.0570432	Degree Centrality
rs2836513	t	g	0.7618	0.0535	0.0278	0.05448	ENSG00000157554	0.0585834	Degree Centrality
rs1011538	a	g	0.3724	0.0528	0.0241	0.02883	ENSG00000129084	0.0566939	Degree Centrality
rs147144902	t	c	0.0143	0.2869	0.1319	0.02965	ENSG00000012048	0.0566939	Degree Centrality
rs138056410	t	c	0.1144	0.0812	0.0382	0.03329	ENSG00000103275	0.0566939	Degree Centrality
rs139416705	t	c	0.0201	0.28	0.1023	0.006207	ENSG00000156795	0.0478482	Degree Centrality
rs2677763	t	c	0.2483	0.0529	0.0271	0.05101	ENSG00000121879	0.0584676	Degree Centrality
rs6501780	t	c	0.0436	0.1573	0.0582	0.006932	ENSG00000177885	0.0478482	Degree Centrality
rs9817419	a	g	0.4481	0.0435	0.0226	0.05406	ENSG00000114107	0.0584894	Degree Centrality
rs138318448	a	g	0.0587	0.1422	0.0643	0.02701	ENSG00000197256	0.0566939	Degree Centrality
rs689835	t	c	0.1163	0.0702	0.0365	0.05422	ENSG00000067369	0.0585336	Degree Centrality
rs1053023	t	c	0.8106	0.062	0.0291	0.03311	ENSG00000168610	0.0566939	Degree Centrality
rs148530542	a	g	0.0601	0.1158	0.0503	0.02134	ENSG00000100030	0.0557025	Degree Centrality
rs142772281	a	c	0.9635	-0.1561	0.0719	0.02977	ENSG00000142192	0.0566939	Degree Centrality
rs73461870	a	g	0.9037	-0.0893	0.0401	0.02595	ENSG00000157613	0.0566939	Degree Centrality
rs2616389	a	g	0.7956	-0.0596	0.0284	0.03556	ENSG00000072201	0.0566939	Degree Centrality
rs2616382	a	g	0.4787	0.0559	0.0236	0.01812	ENSG00000072201	0.0530589	Degree Centrality
rs118003550	a	g	0.032	0.1973	0.0728	0.006693	ENSG00000106511	0.0478482	Degree Centrality
rs4128936	a	g	0.459	-0.0441	0.0234	0.0598	ENSG00000090487	0.0599059	Degree Centrality
rs8100600	a	c	0.0762	-0.1009	0.0456	0.02685	ENSG00000105568	0.0566939	Degree Centrality
rs12785926	a	g	0.3777	0.0474	0.0234	0.04306	ENSG00000129084	0.0574639	Degree Centrality
rs2448344	a	t	0.7605	0.0578	0.027	0.03239	ENSG00000170312	0.0566939	Degree Centrality
rs72742781	a	c	0.0261	0.1464	0.0774	0.05855	ENSG00000090487	0.0595477	Degree Centrality
rs74907366	a	g	0.1104	-0.1095	0.0376	0.003557	ENSG00000112062	0.0447988	Degree Centrality
rs7755135	t	c	0.0984	0.0825	0.0398	0.03841	ENSG00000171453	0.0567616	Degree Centrality
rs116927272	t	c	0.0183	0.2407	0.11	0.02861	ENSG00000132938	0.0566939	Degree Centrality
rs28705162	c	g	0.182	0.076	0.0293	0.009588	ENSG00000157554	0.0504558	Degree Centrality
rs2668567	t	c	0.2048	0.0571	0.0284	0.0449	ENSG00000072201	0.0577083	Degree Centrality
rs111651038	a	g	0.0776	0.1097	0.0429	0.0105	ENSG00000157613	0.0508044	Degree Centrality
rs35194102	t	c	0.036	0.1615	0.0641	0.01176	ENSG00000136238	0.0512468	Degree Centrality
rs5030507	t	c	0.0149	0.2453	0.1233	0.04656	ENSG00000175104	0.0579029	Degree Centrality
rs112790692	a	g	0.2779	-0.0857	0.0299	0.004168	ENSG00000132938	0.0447988	Degree Centrality
rs142387015	t	c	0.979	0.3134	0.1404	0.02556	ENSG00000154229	0.0566939	Degree Centrality
rs55825308	a	g	0.2981	0.0492	0.0249	0.04803	ENSG00000169398	0.0581365	Degree Centrality
rs10741651	t	g	0.5657	-0.0567	0.0227	0.01259	ENSG00000129084	0.0513341	Degree Centrality
rs11905180	t	c	0.8398	0.0717	0.0335	0.03233	ENSG00000197122	0.0566939	Degree Centrality
rs2835089	t	c	0.962	-0.1224	0.0624	0.04979	ENSG00000159216	0.0583112	Degree Centrality
rs4636298	a	g	0.7371	-0.0495	0.0256	0.05342	ENSG00000127191	0.0584894	Degree Centrality
rs2811764	t	c	0.2199	0.0562	0.0275	0.04092	ENSG00000127191	0.0570432	Degree Centrality
rs61506512	t	g	0.0845	0.0909	0.0413	0.02783	ENSG00000157554	0.0566939	Degree Centrality
rs877447	t	c	0.4968	0.0508	0.0253	0.04477	ENSG00000154229	0.0576627	Degree Centrality
rs7275918	t	c	0.887	-0.0837	0.0375	0.02538	ENSG00000159216	0.056631	Degree Centrality
rs73766809	a	g	0.133	0.0765	0.0338	0.02368	ENSG00000196591	0.0562743	Degree Centrality
rs35696130	a	g	0.9354	0.1193	0.0526	0.02337	ENSG00000135250	0.0562743	Degree Centrality
rs78382713	t	c	0.045	0.1538	0.064	0.01634	ENSG00000157554	0.0529999	Degree Centrality
rs75847691	a	g	0.8971	-0.0995	0.0415	0.01657	ENSG00000112559	0.0530087	Degree Centrality
rs58632953	t	c	0.7889	0.0636	0.0283	0.02456	ENSG00000112062	0.0562743	Degree Centrality
rs112900272	t	c	0.0587	0.1416	0.0487	0.003659	ENSG00000118058	0.0447988	Degree Centrality
rs116986102	a	g	0.0184	0.1989	0.0975	0.04128	ENSG00000100151	0.0571504	Degree Centrality
rs67511428	a	g	0.0529	0.1313	0.0584	0.02458	ENSG00000146648	0.0562743	Degree Centrality
rs13050093	t	c	0.4357	-0.0455	0.0233	0.05125	ENSG00000159216	0.0584676	Degree Centrality
rs73008229	a	g	0.1464	-0.0743	0.0329	0.02395	ENSG00000149311	0.0562743	Degree Centrality
rs74399586	t	c	0.0223	0.1765	0.0838	0.03532	ENSG00000071051	0.0566939	Degree Centrality
rs72838214	t	c	0.0618	-0.1263	0.051	0.01324	ENSG00000154229	0.0513341	Degree Centrality
rs1285054	t	g	0.5232	0.0631	0.0243	0.009563	ENSG00000091831	0.0504558	Degree Centrality
rs140510324	t	c	0.0217	0.1809	0.0851	0.03348	ENSG00000071051	0.0566939	Degree Centrality
rs147405193	a	c	0.0365	0.1368	0.0677	0.04327	ENSG00000177885	0.0574639	Degree Centrality
rs117815702	t	c	0.9664	-0.1724	0.0893	0.05368	ENSG00000005339	0.0584894	Degree Centrality
rs8074524	t	c	0.1894	-0.0592	0.03	0.04872	ENSG00000168610	0.0581365	Degree Centrality
rs77563991	t	c	0.0194	0.2899	0.1089	0.007778	ENSG00000138443	0.0478482	Degree Centrality
rs10772806	c	g	0.4208	-0.0454	0.0233	0.05144	ENSG00000197837	0.0584676	Degree Centrality
rs6501787	a	c	0.0462	0.1482	0.058	0.01066	ENSG00000177885	0.0508044	Degree Centrality
rs2982562	t	c	0.5527	0.0558	0.0229	0.0151	ENSG00000091831	0.0525692	Degree Centrality
rs9908067	c	g	0.9823	-0.276	0.1137	0.01518	ENSG00000170315	0.0525692	Degree Centrality
rs7210846	a	g	0.4838	0.0526	0.0227	0.02069	ENSG00000154229	0.0549002	Degree Centrality
rs58009060	t	c	0.1708	0.0854	0.0303	0.004842	ENSG00000157554	0.0452096	Degree Centrality
rs6018088	a	c	0.1301	-0.0758	0.0369	0.04009	ENSG00000197122	0.0569623	Degree Centrality
rs35266813	a	g	0.038	0.1441	0.068	0.03403	ENSG00000136238	0.0566939	Degree Centrality
rs73766810	t	c	0.133	0.074	0.0338	0.02868	ENSG00000196591	0.0566939	Degree Centrality
rs3729910	a	g	0.941	-0.1068	0.0506	0.03476	ENSG00000100030	0.0566939	Degree Centrality
rs17269688	a	g	0.9767	-0.1885	0.0825	0.02232	ENSG00000071051	0.0557291	Degree Centrality
rs2992392	a	g	0.9462	-0.1614	0.0517	0.001802	ENSG00000132938	0.0444079	Degree Centrality
rs2302301	t	c	0.2337	-0.0872	0.0324	0.007109	ENSG00000104964	0.0478482	Degree Centrality
rs9911959	a	g	0.4099	0.0503	0.0235	0.03213	ENSG00000154229	0.0566939	Degree Centrality
rs8132342	t	c	0.5201	-0.0451	0.023	0.05025	ENSG00000159216	0.0583999	Degree Centrality
rs17250001	a	c	0.045	0.1221	0.0604	0.04325	ENSG00000127191	0.0574639	Degree Centrality
rs11155809	a	g	0.4416	-0.0507	0.0233	0.02952	ENSG00000091831	0.0566939	Degree Centrality
rs7793578	a	g	0.9882	-0.2818	0.1477	0.05636	ENSG00000146648	0.0589678	Degree Centrality
rs2052193	a	t	0.5094	-0.0468	0.0232	0.04354	ENSG00000154229	0.0574639	Degree Centrality
rs77204417	t	c	0.975	0.1906	0.0908	0.03586	ENSG00000159216	0.0566939	Degree Centrality
rs7245986	a	g	0.6429	-0.0641	0.024	0.007644	ENSG00000196235	0.0478482	Degree Centrality
rs73088137	a	g	0.2595	-0.063	0.0282	0.02562	ENSG00000067560	0.0566939	Degree Centrality
rs117756519	t	c	0.9859	-0.2333	0.1185	0.04903	ENSG00000010810	0.0581841	Degree Centrality
rs116896837	c	g	0.9792	0.198	0.0993	0.04614	ENSG00000159216	0.0577894	Degree Centrality
rs3739942	t	c	0.7392	-0.0576	0.0257	0.02523	ENSG00000127191	0.0565828	Degree Centrality
rs4556653	t	c	0.0263	0.2215	0.1112	0.04646	ENSG00000132938	0.0578793	Degree Centrality
rs116762033	a	g	0.0352	0.2008	0.0704	0.004367	ENSG00000204256	0.0447988	Degree Centrality
rs56016750	a	g	0.026	0.1467	0.0774	0.05809	ENSG00000090487	0.0594487	Degree Centrality
rs2849266	a	g	0.9205	-0.109	0.0459	0.01772	ENSG00000086159	0.0530169	Degree Centrality
rs35652107	a	g	0.0796	0.1056	0.0408	0.009616	ENSG00000157613	0.0504558	Degree Centrality
rs1203910	t	c	0.9576	0.174	0.0686	0.01118	ENSG00000125798	0.0508044	Degree Centrality
rs4789175	a	g	0.9564	-0.1552	0.0583	0.007757	ENSG00000177885	0.0478482	Degree Centrality
rs10142069	t	c	0.7145	-0.081	0.0297	0.006403	ENSG00000142208	0.0478482	Degree Centrality
rs79656813	a	g	0.0208	-0.1975	0.0991	0.04625	ENSG00000159216	0.0577894	Degree Centrality
rs147297981	a	g	0.0148	0.255	0.1333	0.05578	ENSG00000012048	0.0588835	Degree Centrality
rs11085385	t	c	0.0261	-0.455	0.1579	0.003953	ENSG00000127445	0.0447988	Degree Centrality
rs4817716	a	g	0.0728	0.1024	0.0484	0.03448	ENSG00000159216	0.0566939	Degree Centrality
rs150355227	t	c	0.0147	0.2928	0.1481	0.0481	ENSG00000159216	0.0581365	Degree Centrality
rs9892147	a	c	0.4096	0.051	0.0235	0.03027	ENSG00000154229	0.0566939	Degree Centrality
rs73365412	t	c	0.0149	0.2494	0.109	0.02214	ENSG00000159216	0.0557291	Degree Centrality
rs78921362	a	g	0.021	0.2253	0.0861	0.008845	ENSG00000091831	0.0495135	Degree Centrality
rs2982560	a	t	0.439	-0.0526	0.0229	0.02163	ENSG00000091831	0.0557291	Degree Centrality
rs149061032	t	c	0.0144	0.2661	0.1157	0.0214	ENSG00000132170	0.0557025	Degree Centrality
rs909444	t	c	0.9623	-0.1289	0.0625	0.03914	ENSG00000159216	0.0568298	Degree Centrality
rs10807156	a	t	0.2053	-0.0619	0.0284	0.02954	ENSG00000112062	0.0566939	Degree Centrality
rs2082183	a	g	0.0223	0.1716	0.0842	0.04142	ENSG00000071051	0.0571504	Degree Centrality
rs2616384	t	c	0.2049	0.0544	0.0285	0.05633	ENSG00000072201	0.0589678	Degree Centrality
rs115273333	a	g	0.9877	-0.3887	0.1622	0.01657	ENSG00000112062	0.0530087	Degree Centrality
rs75360801	c	g	0.8879	-0.0762	0.0385	0.04747	ENSG00000112559	0.0581365	Degree Centrality
rs4502257	t	c	0.0505	0.1091	0.0558	0.05041	ENSG00000154229	0.0584159	Degree Centrality
rs112825147	t	c	0.9342	0.178	0.0885	0.04415	ENSG00000127616	0.0574639	Degree Centrality
rs2785932	t	g	0.3763	-0.0557	0.0251	0.02628	ENSG00000091831	0.0566939	Degree Centrality
rs1787438	t	g	0.0921	0.1078	0.0398	0.006722	ENSG00000142192	0.0478482	Degree Centrality
rs415945	t	g	0.9357	-0.1451	0.063	0.02138	ENSG00000104964	0.0557025	Degree Centrality
rs79159801	t	g	0.0262	0.1921	0.082	0.01909	ENSG00000159216	0.0538358	Degree Centrality
rs7338476	t	c	0.0535	0.161	0.052	0.001936	ENSG00000132938	0.0447988	Degree Centrality
rs12452286	a	g	0.41	0.057	0.0235	0.01502	ENSG00000154229	0.0525692	Degree Centrality
rs2260184	c	g	0.7609	0.0586	0.027	0.03016	ENSG00000170312	0.0566939	Degree Centrality
rs3762205	t	c	0.1315	-0.0711	0.0362	0.04927	ENSG00000197122	0.058201	Degree Centrality
rs11626767	t	c	0.5989	-0.0469	0.0235	0.04583	ENSG00000100811	0.0577144	Degree Centrality
rs183449600	t	c	0.0126	0.3339	0.1531	0.02916	ENSG00000156795	0.0566939	Degree Centrality
rs3213031	a	g	0.8802	-0.1104	0.035	0.001629	ENSG00000170312	0.0425924	Degree Centrality
rs2836399	t	c	0.3873	0.0507	0.0251	0.04317	ENSG00000157554	0.0574639	Degree Centrality
rs73766806	a	c	0.1327	0.0772	0.0338	0.02254	ENSG00000196591	0.0558874	Degree Centrality
rs2498791	t	g	0.3767	0.0696	0.0284	0.01438	ENSG00000142208	0.0525172	Degree Centrality
rs77144326	a	g	0.9383	-0.1144	0.0572	0.04539	ENSG00000118058	0.0577144	Degree Centrality
rs7113959	a	t	0.0605	0.1299	0.0477	0.006429	ENSG00000118058	0.0478482	Degree Centrality
rs2475544	a	g	0.0251	0.1748	0.0801	0.0291	ENSG00000132938	0.0566939	Degree Centrality
rs72846609	t	c	0.0623	-0.1311	0.0527	0.0128	ENSG00000154229	0.0513341	Degree Centrality
rs75623583	a	g	0.1102	-0.1108	0.0376	0.003193	ENSG00000112062	0.0447988	Degree Centrality
rs9853998	a	g	0.4453	0.0448	0.0227	0.04859	ENSG00000114107	0.0581365	Degree Centrality
rs62041763	a	c	0.097	0.1124	0.0403	0.005241	ENSG00000140859	0.0462416	Degree Centrality
rs3859683	a	g	0.0355	0.1706	0.0664	0.01015	ENSG00000142192	0.0507763	Degree Centrality
rs3092993	a	c	0.1469	-0.0754	0.033	0.02236	ENSG00000149311	0.0557291	Degree Centrality
rs117009032	a	g	0.0748	-0.1098	0.0499	0.02772	ENSG00000166949	0.0566939	Degree Centrality
rs12594610	a	g	0.6181	-0.0473	0.0247	0.05549	ENSG00000166949	0.0587775	Degree Centrality
rs2494747	t	g	0.6144	-0.0825	0.0271	0.0023	ENSG00000142208	0.0447988	Degree Centrality
rs462507	a	t	0.7351	-0.0517	0.0262	0.04862	ENSG00000157554	0.0581365	Degree Centrality
rs3020345	t	g	0.5045	-0.0623	0.0247	0.01151	ENSG00000091831	0.0508044	Degree Centrality
rs7039663	a	g	0.7395	-0.0548	0.0258	0.03344	ENSG00000127191	0.0566939	Degree Centrality
rs138600084	t	c	0.0141	0.214	0.1118	0.05555	ENSG00000129084	0.0587775	Degree Centrality
rs6959056	a	g	0.4415	0.0497	0.0229	0.02983	ENSG00000106511	0.0566939	Degree Centrality
rs73168375	a	g	0.8956	-0.0895	0.0376	0.01743	ENSG00000142192	0.0530087	Degree Centrality
rs73297391	a	g	0.8726	0.0729	0.038	0.05475	ENSG00000197122	0.0585834	Degree Centrality
rs112725930	a	g	0.3795	-0.046	0.0243	0.05845	ENSG00000157554	0.0595477	Degree Centrality
rs16959154	c	g	0.924	-0.1004	0.0442	0.02322	ENSG00000154229	0.0562743	Degree Centrality
rs151142276	a	g	0.0226	0.2087	0.0881	0.01783	ENSG00000196591	0.0530589	Degree Centrality
rs34028394	a	g	0.057	-0.1193	0.0589	0.04278	ENSG00000135250	0.0574639	Degree Centrality
rs8067961	a	g	0.5208	-0.0469	0.0231	0.04259	ENSG00000154229	0.0574639	Degree Centrality
rs79474463	a	t	0.9791	0.2063	0.0991	0.03736	ENSG00000159216	0.0566939	Degree Centrality
rs773445	t	c	0.4494	0.0445	0.0231	0.05452	ENSG00000114107	0.0585834	Degree Centrality
rs12439792	a	t	0.0943	0.0898	0.0413	0.02974	ENSG00000166949	0.0566939	Degree Centrality
rs61435553	t	c	0.1459	-0.0702	0.0332	0.03474	ENSG00000105568	0.0566939	Degree Centrality
rs187355438	a	c	0.3397	0.0686	0.0327	0.03607	ENSG00000145675	0.0566939	Degree Centrality
rs7503369	a	g	0.8021	0.0588	0.0302	0.05164	ENSG00000154229	0.0584676	Degree Centrality
[truncated: 20,906 more rows]
